# Supplementary material for: Regulation of Circular RNA CircNFATC3 in Cancer Cells Alters Proliferation, Migration, and Oxidative Phosphorylation
Source: Front Cell Dev Biol. 2021 Mar 19;9:595156. doi: 10.3389/fcell.2021.595156 (PMC8017239; doi:10.3389/fcell.2021.595156)
Supplement: Supplementary file 1 [file Table_1.XLSX]

## Sheet: RNA seq data Partek
Column ID	Gene Symbol	Transcript	p-value(Attribute)	qvalue(p-value(Attribute))	MeanRatio(sirna vs. con)	FoldChange(sirna vs. con)	FoldChange(sirna vs. con) (Description)	Estimate(sirna vs. con)	F(sirna vs. con)	T(sirna vs. con)	F(Attribute)	SS(Attribute)	SS(Error)	F(Error)
RAB7B	RAB7B	NM_001164522 NM_001304839 NM_177403 .	7.52699e-06	0.00403328	0.0543691	-18.3928	sirna down vs con	-2.89933	136.931	-11.7018	136.931	16.8122	0.85945	1
FPR1	FPR1	NM_001193306 NM_002029 .	9.14575e-06	0.00403328	0.247475	-4.04082	sirna down vs con	-24.8333	129.183	-11.3659	129.183	1233.39	66.8333	1
SKP2	SKP2	NM_001243120 NM_005983 NM_032637 .	6.59394e-05	0.0193862	0.363342	-2.75223	sirna down vs con	-483.646	70.8001	-8.41428	70.8001	467828	46254.1	1
KRT7-AS	KRT7-AS	NR_146274 .	0.000126394	0.0268686	0.272531	-3.6693	sirna down vs con	-5.9551	57.7437	-7.59893	57.7437	70.9265	8.59808	1
TMEM175	TMEM175	NM_001297423 NM_001297424 NM_001297425 NM_001297426 NM_001297427 NM_001297428 NM_032326	0.000160422	0.0268686	0.26	-3.84615	sirna down vs con	-18.5	53.5363	-7.31685	53.5363	684.5	89.5	1
LOC729652	LOC729652	NR_135198 .	0.000211555	0.0268686	0.0454545	-22	sirna down vs con	-3.5	49	-7	49	24.5	3.5	1
SMIM10L2B	SMIM10L2B	NM_001348255 .	0.000246118	0.0268686	0.166667	-6	sirna down vs con	-3.33333	46.6667	-6.8313	46.6667	22.2222	3.33333	1
ZBED6CL	ZBED6CL	NM_138434 .	0.0003061	0.0268686	0.375	-2.66667	sirna down vs con	-43.3333	43.4767	-6.59368	43.4767	3755.56	604.667	1
LRRC15	LRRC15	NM_001135057 NM_130830 .	0.000317686	0.0268686	0.426829	-2.34286	sirna down vs con	-31.3333	42.9528	-6.55384	42.9528	1963.56	320	1
MARCKSL1	MARCKSL1	NM_023009 NR_052852 .	0.000325446	0.0268686	0.229323	-4.36066	sirna down vs con	-68.3334	42.6155	-6.52806	42.6155	9338.91	1534	1
KRT80	KRT80	NM_001081492 NM_182507 .	0.000396996	0.0268686	0.400051	-2.49968	sirna down vs con	-170.663	39.9249	-6.31862	39.9249	58251.9	10213.3	1
CFAP157	CFAP157	NM_001012502 NR_145961 .	0.000404867	0.0268686	0.19837	-5.04109	sirna down vs con	-4.04109	39.6673	-6.2982	39.6673	32.6608	5.76358	1
GJA9	GJA9	NM_030772 .	0.000421072	0.0268686	0.0229228	-43.6247	sirna down vs con	-0.00104043	39.1567	-6.25753	39.1567	2.16497e-06	3.8703e-07	1
UCP2	UCP2	NM_003355 .	0.000447237	0.0268686	0.229823	-4.35117	sirna down vs con	-668	38.3834	-6.19544	38.3834	892448	162756	1
MIR5689HG	MIR5689HG	NR_132993 .	0.000456949	0.0268686	0.125	-8	sirna down vs con	-2.33333	38.1111	-6.17342	38.1111	10.8889	2	1
KCNS2	KCNS2	NM_020697 .	0.000562131	0.0309875	0.305556	-3.27273	sirna down vs con	-4.16667	35.5691	-5.96398	35.5691	34.7222	6.83333	1
SEMA6B	SEMA6B	NM_032108 .	0.000698824	0.0317273	0.271978	-3.67677	sirna down vs con	-44.1667	33.0559	-5.74943	33.0559	3901.39	826.167	1
DLG2	DLG2	NM_001142699 NM_001142700 NM_001142702 NM_001206769 NM_001300983 NM_001351274 NM_001351	0.000761185	0.0317273	2.21429	2.21429	sirna up vs con	2.83333	32.1111	5.66667	32.1111	16.0556	3.5	1
ICAM5	ICAM5	NM_003259 .	0.000805367	0.0317273	0.1	-10	sirna down vs con	-3	31.5	-5.61249	31.5	18	4	1
FSIP1	FSIP1	NM_001324338 NM_152597 .	0.000815161	0.0317273	0.3125	-3.2	sirna down vs con	-1.83333	31.3704	-5.60093	31.3704	6.72222	1.5	1
TPRG1	TPRG1	NM_198485 .	0.000815161	0.0317273	6.5	6.5	sirna up vs con	1.83333	31.3704	5.60093	31.3704	6.72222	1.5	1
EFHD1	EFHD1	NM_001243252 NM_001308395 NM_025202 .	0.000866411	0.0317273	0.308989	-3.23636	sirna down vs con	-20.5	30.7232	-5.54285	30.7232	840.499	191.5	1
SWSAP1	SWSAP1	NM_175871 .	0.000866933	0.0317273	0.388158	-2.57627	sirna down vs con	-15.5	30.7169	-5.54228	30.7169	480.5	109.5	1
DGUOK-AS1	DGUOK-AS1	NR_104029 NR_104030 .	0.000897707	0.0317273	2.45482	2.45482	sirna up vs con	23.4738	30.3518	5.50925	30.3518	1102.04	254.162	1
COL18A1-AS1	COL18A1-AS1	NR_027498 NR_028082 .	0.000899301	0.0317273	0.315789	-3.16667	sirna down vs con	-4.33333	30.3333	-5.50757	30.3333	37.5556	8.66667	1
TRPC3	TRPC3	NM_001130698 NM_003305 .	0.000943062	0.0319916	0.205882	-4.85714	sirna down vs con	-4.5	29.8421	-5.46279	29.8421	40.5	9.5	1
ISPD-AS1	ISPD-AS1	NR_038946 NR_038947 .	0.00113378	0.0365131	0.142857	-7	sirna down vs con	-2	28	-5.2915	28	8	2	1
SLC9B1	SLC9B1	NM_001100874 NR_047513 NR_047515 NM_139173 .	0.00122925	0.0365131	6.88761	6.88761	sirna up vs con	1.99815	27.2217	5.21744	27.2217	7.98522	2.05338	1
ID3	ID3	NM_002167 .	0.00127943	0.0365131	0.119048	-8.4	sirna down vs con	-24.6667	26.8431	-5.18104	26.8431	1216.89	317.333	1
GPRIN1	GPRIN1	NM_052899 .	0.00130128	0.0365131	0.396907	-2.51948	sirna down vs con	-19.5	26.6842	-5.16568	26.6842	760.5	199.5	1
CCDC3	CCDC3	NM_001282658 NM_031455 .	0.00132347	0.0365131	0.339558	-2.94501	sirna down vs con	-159.167	26.5263	-5.15036	26.5263	50668	13370.7	1
LOC100288123	LOC100288123	NR_034114 .	0.00132474	0.0365131	0.167712	-5.96262	sirna down vs con	-2.52415	26.5173	-5.1495	26.5173	12.7427	3.36379	1
OR2AE1	OR2AE1	NM_001005276 .	0.00141242	0.0377501	0.0909091	-11	sirna down vs con	-3.33333	25.9259	-5.09175	25.9259	22.2222	6	1
CALCR	CALCR	NM_001164737 NM_001164738 NM_001742 .	0.00156528	0.0396547	0.25	-4	sirna down vs con	-2.5	25	-5	25	12.5	3.5	1
MUC5B	MUC5B	NM_002458 .	0.0015736	0.0396547	0.343333	-2.91262	sirna down vs con	-32.8333	24.953	-4.99529	24.953	2156.06	604.833	1
SAA2-SAA4	SAA2-SAA4	NM_001199744 .	0.00167893	0.0411338	0.163334	-6.12241	sirna down vs con	-14.9106	24.3839	-4.93801	24.3839	444.653	127.649	1
MANEA-AS1	MANEA-AS1	NR_104136 NR_047502 .	0.00187167	0.0441731	0.2	-5	sirna down vs con	-9.33333	23.453	-4.84283	23.453	174.222	52	1
COL15A1	COL15A1	NM_001855 .	0.00200976	0.0441731	0.306122	-3.26667	sirna down vs con	-11.3333	22.8588	-4.78108	22.8588	256.889	78.6667	1
CSTF3-AS1	CSTF3-AS1	NR_034027 .	0.00203254	0.0441731	0.321429	-3.11111	sirna down vs con	-3.16667	22.7658	-4.77135	22.7658	20.0556	6.16667	1
EDN1	EDN1	NM_001168319 NM_001955 .	0.00206203	0.0441731	4.04098	4.04098	sirna up vs con	61.8333	22.6474	4.75893	22.6474	7646.72	2363.5	1
LARS2	LARS2	NM_015340 .	0.00210348	0.0441731	0.417201	-2.39693	sirna down vs con	-181.833	22.4846	-4.74179	22.4846	66126.7	20586.8	1
APOBEC3B	APOBEC3B	NM_001270411 NM_004900 .	0.00216525	0.0444128	0.476644	-2.098	sirna down vs con	-176.853	22.2496	-4.71695	22.2496	62554.2	19680.3	1
ARRDC3-AS1	ARRDC3-AS1	NR_027435 .	0.002536	0.0481614	0.181818	-5.5	sirna down vs con	-3	21	-4.58258	21	18	6	1
LINC00649	LINC00649	NR_038883 NR_134559 NR_134558 .	0.002536	0.0481614	0.1	-10	sirna down vs con	-1.5	21	-4.58258	21	4.5	1.5	1
GPR156	GPR156	NM_001168271 NM_153002 .	0.00259146	0.0481614	0.264706	-3.77778	sirna down vs con	-8.33333	20.8333	-4.56435	20.8333	138.889	46.6667	1
ZRANB2-AS2	ZRANB2-AS2	NR_046217 .	0.00260686	0.0481614	0.176471	-5.66667	sirna down vs con	-4.66667	20.7879	-4.55937	20.7879	43.5556	14.6667	1
ID1	ID1	NM_002165 NM_181353 .	0.00262103	0.0481614	0.186131	-5.37255	sirna down vs con	-37.1667	20.7463	-4.55482	20.7463	2762.72	932.167	1
LOC100289333	LOC100289333	NR_104179 .	0.00273073	0.0484652	0.227273	-4.4	sirna down vs con	-2.83333	20.4343	-4.52044	20.4343	16.0556	5.5	1
LINC00639	LINC00639	NR_039982 .	0.00283228	0.0484652	0.267361	-3.74026	sirna down vs con	-35.1667	20.1596	-4.48994	20.1596	2473.39	858.833	1
PKP3	PKP3	NM_001303029 NM_007183 .	0.00287381	0.0484652	0.327586	-3.05263	sirna down vs con	-6.5	20.0508	-4.47782	20.0508	84.5	29.5	1
FAM222B	FAM222B	NM_001077498 NM_001288631 NM_001288632 NM_001288633 NM_001288634 NM_001288635 NM_001288	0.00299254	0.0484652	0.420418	-2.37858	sirna down vs con	-240.333	19.7508	-4.44419	19.7508	115520	40942.2	1
HCAR2	HCAR2	NM_177551 .	0.00299997	0.0484652	0.183862	-5.43886	sirna down vs con	-2.72667	19.7325	-4.44213	19.7325	14.8695	5.27487	1
PLEKHJ1	PLEKHJ1	NM_001300836 NM_018049 .	0.00311632	0.0484652	0.361576	-2.76567	sirna down vs con	-95.6407	19.4539	-4.41066	19.4539	18294.3	6582.73	1
LINC01843	LINC01843	NR_105045 .	0.00312038	0.0484652	0.0909091	-11	sirna down vs con	-3.33333	19.4444	-4.40959	19.4444	22.2222	8	1
DGCR5	DGCR5	NR_002733 NR_045121 NR_110533 .	0.00318669	0.0484652	0.307692	-3.25	sirna down vs con	-24	19.2919	-4.39225	19.2919	1152	418	1
ZNF816-ZNF321P	ZNF816-ZNF321P	NM_001202473 .	0.00323818	0.0484652	0.0868587	-11.513	sirna down vs con	-0.151205	19.1761	-4.37906	19.1761	0.0457257	0.0166916	1
SFT2D2	SFT2D2	NM_199344 .	0.00323962	0.0484652	0.269384	-3.71218	sirna down vs con	-122.5	19.1729	-4.37869	19.1729	30012.5	10957.5	1
PCDHB16	PCDHB16	NM_020957 .	0.00327236	0.0484652	0.438075	-2.28271	sirna down vs con	-21.8558	19.1006	-4.37043	19.1006	955.35	350.117	1
ZNF649-AS1	ZNF649-AS1	NR_110733 .	0.0033185	0.0484652	0.249529	-4.00755	sirna down vs con	-1.9825	19.0003	-4.35893	19.0003	7.86065	2.89598	1
LOC101928324	LOC101928324	NR_125952 NR_125953 .	0.00342386	0.0484652	0.5	-2	sirna down vs con	-2.16667	18.7778	-4.33333	18.7778	9.38889	3.5	1
PRR3	PRR3	NM_001077497 NM_025263.6 NM_001077497.1 NM_025263.1 NM_001077497.2 NM_025263.2 NM_00107	0.00342386	0.0484652	0.35	-2.85714	sirna down vs con	-4.33333	18.7778	-4.33333	18.7778	37.5556	14	1
IDH2	IDH2	NM_001289910 NM_001290114 NM_002168 .	0.00350813	0.0484652	0.177083	-5.64706	sirna down vs con	-78.9999	18.6061	-4.31347	18.6061	12482	4695.99	1
ARFRP1	ARFRP1	NM_001134758 NM_001267544 NM_001267545 NM_001267546 NM_001267547 NM_001267548 NM_001267	0.00351675	0.0484652	0.311225	-3.21311	sirna down vs con	-67.5	18.5888	-4.31147	18.5888	9112.5	3431.5	1
HTRA3	HTRA3	NM_001297559 NM_053044 .	0.00360521	0.0487258	0.293103	-3.41176	sirna down vs con	-6.83333	18.4147	-4.29124	18.4147	93.3889	35.5	1
APBA1	APBA1	NM_001163 .	0.00365289	0.0487258	0.30625	-3.26531	sirna down vs con	-18.5	18.3231	-4.28055	18.3231	684.5	261.5	1
ARRDC1-AS1	ARRDC1-AS1	NR_122035 NR_122036 .	0.00371726	0.0487258	0.31203	-3.20482	sirna down vs con	-30.5	18.2019	-4.26637	18.2019	1860.5	715.5	1
TMEM37	TMEM37	NM_183240 .	0.00379858	0.0487258	0.34375	-2.90909	sirna down vs con	-3.5	18.0526	-4.24884	18.0526	24.5	9.5	1
MLXIPL	MLXIPL	NM_032951 NM_032952 NM_032953 NM_032954 NR_134541 .	0.00387034	0.0487258	0.315789	-3.16667	sirna down vs con	-4.33333	17.9242	-4.2337	17.9242	37.5556	14.6667	1
ZNF703	ZNF703	NM_025069 .	0.00390998	0.0487258	0.275822	-3.62553	sirna down vs con	-308.5	17.8546	-4.22548	17.8546	190345	74625.5	1
PHLPP2	PHLPP2	NM_001289003 NM_015020 .	0.00395232	0.0487258	0.478219	-2.09109	sirna down vs con	-275.5	17.7813	-4.21679	17.7813	151801	59759.8	1
TGFBR3	TGFBR3	NM_001195683 NM_001195684 NM_003243 NR_036634 .	0.00398783	0.0487258	0.25045	-3.99281	sirna down vs con	-138.667	17.7206	-4.20958	17.7206	38456.9	15191.3	1
SPECC1	SPECC1	NM_001243439 NM_001033553 NM_152904 NM_001033554 NM_001033555 NM_001243438 .	0.00403286	0.0487258	0.234872	-4.25763	sirna down vs con	-1369.84	17.6445	-4.20054	17.6445	3752900	1488860	1
FRRS1	FRRS1	NM_001013660 .	0.00437439	0.0492865	0.436992	-2.28837	sirna down vs con	-46.1667	17.1014	-4.13538	17.1014	4262.72	1744.83	1
SPAG8	SPAG8	NM_172312 NM_001039592 .	0.00445963	0.0492865	0.0862595	-11.5929	sirna down vs con	-5.29646	16.9743	-4.11999	16.9743	56.1051	23.1371	1
UBE2MP1	UBE2MP1	NR_002837 .	0.00454536	0.0492865	0.396837	-2.51993	sirna down vs con	-8.78158	16.8496	-4.10483	16.8496	154.232	64.0742	1
A4GALT	A4GALT	NM_001318038 NM_017436 NR_146459 .	0.00470137	0.0492865	0.294118	-3.4	sirna down vs con	-28	16.6303	-4.07803	16.6303	1568	660	1
PRRG2	PRRG2	NM_000951 NM_001316335 .	0.00471773	0.0492865	0.0833333	-12	sirna down vs con	-1.83333	16.6078	-4.07527	16.6078	6.72222	2.83333	1
LOC100132111	LOC100132111	NR_024237 .	0.0049238	0.0492865	0.3	-3.33333	sirna down vs con	-2.33333	16.3333	-4.04145	16.3333	10.8889	4.66667	1
SLC15A2	SLC15A2	NM_001145998 NM_021082 .	0.0049238	0.0492865	0.3	-3.33333	sirna down vs con	-2.33333	16.3333	-4.04145	16.3333	10.8889	4.66667	1
MYL9	MYL9	NM_006097 NM_181526 .	0.00505841	0.0492865	0.373856	-2.67483	sirna down vs con	-159.667	16.1619	-4.02019	16.1619	50987	22083.4	1
LPCAT3	LPCAT3	NM_005768 .	0.00511499	0.0492865	0.376812	-2.65385	sirna down vs con	-129	16.0916	-4.01143	16.0916	33282	14478	1
PARP10	PARP10	NM_001317895 NM_032789 NR_134234 .	0.00511986	0.0492865	0.282258	-3.54286	sirna down vs con	-14.8333	16.0856	-4.01068	16.0856	440.055	191.5	1
HIST1H4K	HIST1H4K	NM_003541 .	0.00515663	0.0492865	0.069789	-14.3289	sirna down vs con	-4.45559	16.0405	-4.00506	16.0405	39.7045	17.3269	1
SEC23A	SEC23A	NM_006364 .	0.00519892	0.0492865	0.208539	-4.79528	sirna down vs con	-803.333	15.9891	-3.99864	15.9891	1290690	565061	1
RIBC2	RIBC2	NM_015653 .	0.00526569	0.0492865	0.285714	-3.5	sirna down vs con	-5	15.9091	-3.98862	15.9091	50	22	1
MEX3B	MEX3B	NM_032246 .	0.00540177	0.0492865	0.307692	-3.25	sirna down vs con	-3	15.75	-3.96863	15.75	18	8	1
SCARNA17	SCARNA17	NR_003003 .	0.00540177	0.0492865	0.181818	-5.5	sirna down vs con	-3	15.75	-3.96863	15.75	18	8	1
RAD51-AS1	RAD51-AS1	NR_040058 .	0.00540781	0.0492865	0.254717	-3.92593	sirna down vs con	-13.1667	15.7431	-3.96775	15.7431	346.722	154.167	1
GAL3ST4	GAL3ST4	NM_024637 .	0.00584851	0.0492865	0.378788	-2.64	sirna down vs con	-6.83333	15.262	-3.90666	15.262	93.3889	42.8333	1
A1BG	A1BG	NM_130786 .	0.00587589	0.0492865	0.217291	-4.60213	sirna down vs con	-5.15026	15.2337	-3.90303	15.2337	53.0503	24.3771	1
MT1F	MT1F	NM_001301272 NM_005949 .	0.00587617	0.0492865	0.423565	-2.36092	sirna down vs con	-17.6919	15.2334	-3.90299	15.2334	626.006	287.661	1
DTNA	DTNA	NM_001198945 NM_001392 NM_032975 NM_032979 NM_001128175 NM_001198938 NM_001198939 NM_00	0.00589704	0.0492865	0.5	-2	sirna down vs con	-4.83333	15.2119	-3.90024	15.2119	46.7222	21.5	1
PRRT2	PRRT2	NM_001256442 NM_001256443 NM_145239 .	0.00619752	0.0492865	0.475	-2.10526	sirna down vs con	-3.5	14.913	-3.86174	14.913	24.5	11.5	1
LINC01424	LINC01424	NR_109928 .	0.00619752	0.0492865	0.3	-3.33333	sirna down vs con	-3.5	14.913	-3.86174	14.913	24.5	11.5	1
PTGER4P2-CDK2AP2P2	PTGER4P2-CDK2AP2P2	NR_024496 NR_135010 .	0.00619752	0.0492865	3.625	3.625	sirna up vs con	3.5	14.913	3.86174	14.913	24.5	11.5	1
DBH	DBH	NM_000787 .	0.00621773	0.0492865	0.230769	-4.33333	sirna down vs con	-10	14.8936	-3.85922	14.8936	200	94	1
FLG	FLG	NM_002016 .	0.00623548	0.0492865	0.451061	-2.21699	sirna down vs con	-438.711	14.8766	-3.85702	14.8766	384935	181126	1
EGF	EGF	NM_001178130 NM_001178131 NM_001357021 NM_001963 .	0.00625959	0.0492865	0.344221	-2.90511	sirna down vs con	-43.5	14.8536	-3.85404	14.8536	3784.5	1783.5	1
RTN4R	RTN4R	NM_023004 .	0.00636509	0.0492865	0.236842	-4.22222	sirna down vs con	-4.83333	14.7544	-3.84114	14.7544	46.7222	22.1667	1
HRNR	HRNR	NM_001009931 .	0.0064886	0.0492865	0.345785	-2.89197	sirna down vs con	-113.833	14.6409	-3.82634	14.6409	25916.1	12390.8	1
PLXNA1	PLXNA1	NM_032242 .	0.00656432	0.0492865	0.341297	-2.93	sirna down vs con	-1558.05	14.5726	-3.81741	14.5726	4855050	2332140	1
CYB5B	CYB5B	NM_030579 .	0.00670418	0.0492865	0.476706	-2.09773	sirna down vs con	-692.667	14.4492	-3.80121	14.4492	959574	464871	1
LOC101929165	LOC101929165	NR_134476 .	0.006716	0.0492865	0.305556	-3.27273	sirna down vs con	-4.16667	14.4389	-3.79986	14.4389	34.7222	16.8333	1
EXOC3-AS1	EXOC3-AS1	NR_126522 .	0.00689548	0.0492865	0.333333	-3	sirna down vs con	-10	14.2857	-3.77964	14.2857	200	98	1
SCD5	SCD5	NM_001037582 NM_024906 .	0.00691255	0.0492865	0.420439	-2.37847	sirna down vs con	-140.833	14.2714	-3.77775	14.2714	39668	19456.8	1
STK40	STK40	NM_001282546 NM_001282547 NM_032017 .	0.00704299	0.0492865	0.263416	-3.79627	sirna down vs con	-1267.64	14.1636	-3.76345	14.1636	3213840	1588360	1
SLC36A1	SLC36A1	NM_001308151 NM_001308150 NM_001349740 NM_078483 .	0.00710236	0.0492865	0.465795	-2.14687	sirna down vs con	-210.833	14.1153	-3.75704	14.1153	88900.8	44087.2	1
RARG	RARG	NM_000966 NM_001042728 NM_001243730 NM_001243731 NM_001243732 .	0.00715243	0.0492865	0.386364	-2.58824	sirna down vs con	-40.5	14.0751	-3.75168	14.0751	3280.5	1631.5	1
PHOSPHO2-KLHL23	PHOSPHO2-KLHL23	NM_001199290 NR_144936 .	0.00715252	0.0492865	0.473848	-2.11038	sirna down vs con	-33.5186	14.075	-3.75167	14.075	2246.99	1117.51	1
ZNF362	ZNF362	NM_152493 .	0.00722668	0.0492865	0.393764	-2.53959	sirna down vs con	-87.5	14.016	-3.7438	14.016	15312.5	7647.5	1
LOC105370757	LOC105370757	NR_135505 .	0.00724699	0.0492865	0.142857	-7	sirna down vs con	-2	14	-3.74166	14	8	4	1
FGFR4	FGFR4	NM_001291980 NM_001354984 NM_002011 NM_213647 NM_022963 .	0.00724699	0.0492865	0.333333	-3	sirna down vs con	-2	14	-3.74166	14	8	4	1
ADAMTS15	ADAMTS15	NM_139055 .	0.00737001	0.0492865	0.332394	-3.00847	sirna down vs con	-79	13.9042	-3.72883	13.9042	12482	6284	1
PSKH1	PSKH1	NM_006742 .	0.00749126	0.0492865	0.319506	-3.12983	sirna down vs con	-106.492	13.8118	-3.71642	13.8118	22681	11495	1
FZR1	FZR1	NM_016263 NM_001136197 NM_001136198 .	0.00749529	0.0492865	0.357143	-2.8	sirna down vs con	-28.5	13.8087	-3.71601	13.8087	1624.5	823.5	1
GNPNAT1	GNPNAT1	NM_198066 .	0.0076691	0.0492865	2.06535	2.06535	sirna up vs con	233.667	13.6797	3.6986	13.6797	109200	55878.7	1
UBOX5-AS1	UBOX5-AS1	NR_038395 .	0.00771462	0.0492865	0.0942584	-10.6091	sirna down vs con	-3.20304	13.6465	-3.69411	13.6465	20.519	10.5253	1
DMBT1	DMBT1	NM_001320644 NM_004406 NM_007329 NM_017579 .	0.00772857	0.0492865	0.158879	-6.29412	sirna down vs con	-30	13.6364	-3.69274	13.6364	1800	924	1
ELFN2	ELFN2	NR_110512 NM_052906 .	0.00799943	0.0492865	0.328244	-3.04651	sirna down vs con	-58.6667	13.4444	-3.66667	13.4444	6883.56	3584	1
FOXN3-AS2	FOXN3-AS2	NR_024620 .	0.00799943	0.0492865	0.5	-2	sirna down vs con	-1.83333	13.4444	-3.66667	13.4444	6.72222	3.5	1
LOC101927472	LOC101927472	NR_120622 .	0.00799943	0.0492865	0.3125	-3.2	sirna down vs con	-1.83333	13.4444	-3.66667	13.4444	6.72222	3.5	1
NMB	NMB	NM_021077 NM_205858 .	0.00822795	0.0492865	0.360294	-2.77551	sirna down vs con	-14.5	13.2889	-3.6454	13.2889	420.5	221.5	1
E2F4	E2F4	NM_001950 .	0.00836038	0.0492865	0.413763	-2.41684	sirna down vs con	-224.333	13.2014	-3.63337	13.2014	100651	53370	1
LINC02449	LINC02449	NR_120454 NR_120455 .	0.00838607	0.0492865	0.113122	-8.83999	sirna down vs con	-5.22666	13.1846	-3.63106	13.1846	54.636	29.0075	1
DNAJC16	DNAJC16	NM_001287811 NM_015291 NR_109898 .	0.0087756	0.0492865	0.348171	-2.87215	sirna down vs con	-314.833	12.9379	-3.59693	12.9379	198240	107257	1
RNF219-AS1	RNF219-AS1	NR_047001 .	0.00882544	0.0492865	0.116562	-8.57914	sirna down vs con	-8.09744	12.9074	-3.59269	12.9074	131.137	71.1188	1
ABHD12	ABHD12	NM_015600 NM_001042472 .	0.00889594	0.0492865	0.337985	-2.95871	sirna down vs con	-181.833	12.8646	-3.58672	12.8646	66126.8	35981.5	1
NUP210	NUP210	NM_024923 .	0.00899337	0.0492865	0.411443	-2.43047	sirna down vs con	-197.167	12.8061	-3.57857	12.8061	77749.4	42498.8	1
RNF5P1	RNF5P1	NR_003129 .	0.00914567	0.0492865	0.251969	-3.96875	sirna down vs con	-31.6667	12.7164	-3.566	12.7164	2005.56	1104	1
C17orf82	C17orf82	NM_203425 .	0.00916745	0.0492865	0.125	-8	sirna down vs con	-1.16667	12.7037	-3.56423	12.7037	2.72222	1.5	1
FER1L6	FER1L6	NM_001039112 .	0.00916745	0.0492865	0.125	-8	sirna down vs con	-1.16667	12.7037	-3.56423	12.7037	2.72222	1.5	1
SHBG	SHBG	NM_001289114 NM_001289113 NM_001289115 NM_001040 NM_001146279 NM_001146280 NM_001146281	0.00916745	0.0492865	0.125	-8	sirna down vs con	-1.16667	12.7037	-3.56423	12.7037	2.72222	1.5	1
SLC35F1	SLC35F1	NM_001029858 .	0.00916745	0.0492865	0.125	-8	sirna down vs con	-1.16667	12.7037	-3.56423	12.7037	2.72222	1.5	1
RHOXF2	RHOXF2	NM_032498 .	0.00916745	0.0492865	0.125	-8	sirna down vs con	-0.155875	12.7037	-3.56423	12.7037	0.0485939	0.0267762	1
RHOXF2B	RHOXF2B	NM_001099685 .	0.00916745	0.0492865	0.125	-8	sirna down vs con	-1.01079	12.7037	-3.56423	12.7037	2.0434	1.12596	1
MVK	MVK	NM_000431 NM_001114185 NM_001301182 .	0.00923236	0.0492865	0.299663	-3.33708	sirna down vs con	-69.3333	12.6662	-3.55895	12.6662	9614.21	5313.33	1
CSF1R	CSF1R	NM_001288705 NM_001349736 NM_005211 NR_109969 .	0.00925698	0.0492865	0.298913	-3.34546	sirna down vs con	-21.5	12.652	-3.55696	12.652	924.501	511.501	1
ATOH8	ATOH8	NM_032827 .	0.00934815	0.0492865	0.181818	-5.5	sirna down vs con	-3	12.6	-3.54965	12.6	18	10	1
MIR646HG	MIR646HG	NR_046099 .	0.00934815	0.0492865	0.4375	-2.28571	sirna down vs con	-3	12.6	-3.54965	12.6	18	10	1
FASN	FASN	NM_004104 .	0.0093513	0.0492865	0.400378	-2.49764	sirna down vs con	-1162.67	12.5982	-3.5494	12.5982	2703590	1502210	1
MTFR2	MTFR2	NM_001099286 NM_001318738 NM_138419 .	0.00943199	0.0492865	0.453847	-2.20339	sirna down vs con	-189.333	12.5528	-3.54299	12.5528	71693.8	39979.8	1
BCAT2	BCAT2	NM_001164773 NM_001190 NM_001284325 .	0.00948476	0.0492865	0.410164	-2.43805	sirna down vs con	-108.333	12.5233	-3.53883	12.5233	23472.2	13120	1
LOC100289511	LOC100289511	NR_029378 .	0.00953386	0.0492865	0.198783	-5.03061	sirna down vs con	-1.41017	12.4961	-3.53498	12.4961	3.97718	2.22792	1
DGCR2	DGCR2	NM_001173533 NM_001173534 NM_001184781 NM_005137 NR_033674 .	0.00955176	0.0492865	0.408676	-2.44693	sirna down vs con	-129.5	12.4862	-3.53358	12.4862	33540.5	18803.4	1
FFAR4	FFAR4	NM_001195755 NM_181745 .	0.00955496	0.0492865	0.171875	-5.81818	sirna down vs con	-8.83333	12.4844	-3.53333	12.4844	156.056	87.5	1
FAM49A	FAM49A	NM_030797 .	0.00962792	0.0492865	0.2	-5	sirna down vs con	-1.33333	12.4444	-3.52767	12.4444	3.55556	2	1
HIST1H1T	HIST1H1T	NM_005323 .	0.00962792	0.0492865	0.2	-5	sirna down vs con	-1.33333	12.4444	-3.52767	12.4444	3.55556	2	1
PALM	PALM	NM_001040134 NM_002579 .	0.00962792	0.0492865	0.2	-5	sirna down vs con	-2.66667	12.4444	-3.52767	12.4444	14.2222	8	1
CRSP8P	CRSP8P	NR_003665 .	0.00964523	0.0492865	0.438313	-2.28148	sirna down vs con	-36.9622	12.435	-3.52633	12.435	2732.41	1538.15	1
SEMA4D	SEMA4D	NM_001142287 NM_006378 .	0.0096833	0.0492865	0.469068	-2.13189	sirna down vs con	-486.334	12.4143	-3.5234	12.4143	473042	266731	1
BAD	BAD	NM_004322 NM_032989 .	0.00985957	0.0492865	0.277372	-3.60527	sirna down vs con	-66.0001	12.32	-3.50999	12.32	8712.03	4950.02	1
BNIP1	BNIP1	NM_001205 NM_013978 NM_013979 NM_013980 .	0.00987153	0.0492865	0.479381	-2.08602	sirna down vs con	-16.8333	12.3137	-3.50908	12.3137	566.722	322.167	1
ZNF503-AS1	ZNF503-AS1	NR_038223 NR_038224 NR_038225 NR_038226 .	0.00993422	0.0492865	0.230769	-4.33333	sirna down vs con	-3.33333	12.2807	-3.50438	12.2807	22.2222	12.6667	1
PDE4B	PDE4B	NM_001037341 NM_001297440 NM_002600 NM_001297441 NM_001037340 NM_001037339 NM_001297442	0.0100042	0.0492865	0.389289	-2.56879	sirna down vs con	-197.667	12.2442	-3.49917	12.2442	78144.5	44675	1
GALNT4	GALNT4	NM_003774 .	0.0100091	0.0492865	0.324677	-3.07999	sirna down vs con	-180.438	12.2417	-3.49881	12.2417	65115.8	37234.3	1
SIRPA	SIRPA	NM_001040022 NM_001330728 NM_080792 NM_001040023 .	0.0100748	0.0492865	5.75	5.75	sirna up vs con	3.16667	12.2077	3.49396	12.2077	20.0556	11.5	1
LOC100128653	LOC100128653	NR_149036 .	0.0103596	0.0492865	0.25	-4	sirna down vs con	-4.5	12.0638	-3.4733	12.0638	40.5	23.5	1
ACADS	ACADS	NM_000017 NM_001302554 .	0.0103663	0.0492865	0.359756	-2.77966	sirna down vs con	-17.5	12.0605	-3.47282	12.0605	612.5	355.5	1
FRMD6-AS2	FRMD6-AS2	NR_051990 NR_047477 .	0.0103827	0.0492865	2.78571	2.78571	sirna up vs con	4.16667	12.0523	3.47165	12.0523	34.7222	20.1667	1
SLC25A1	SLC25A1	NM_001256534 NM_001287387 NM_005984 NR_046298 .	0.0103862	0.0492865	0.237208	-4.21572	sirna down vs con	-293.166	12.0506	-3.4714	12.0506	171893	99849.4	1
SLC22A20	SLC22A20	NM_001004326 .	0.0104094	0.0492865	0.0331181	-30.195	sirna down vs con	-2.42985	12.0392	-3.46975	12.0392	11.8084	6.86579	1
HSPA2	HSPA2	NM_021979 .	0.0104177	0.0492865	0.481481	-2.07692	sirna down vs con	-4.66667	12.0351	-3.46916	12.0351	43.5556	25.3333	1
NDUFC2-KCTD14	NDUFC2-KCTD14	NM_001203260 NM_001203261 NM_001203262 .	0.0105558	0.0492865	0.211562	-4.72674	sirna down vs con	-235.759	11.9676	-3.45943	11.9676	111165	65021.7	1
IL1R1	IL1R1	NM_001288706 NM_001320978 NM_001320980 NM_001320986 NM_001320981 NM_001320982 NM_000877	0.0106383	0.0492865	0.348563	-2.86892	sirna down vs con	-211.5	11.9278	-3.45367	11.9278	89464.3	52503.3	1
TMEM184A	TMEM184A	NM_001097620 .	0.010671	0.0492865	0.386458	-2.5876	sirna down vs con	-11.1537	11.9122	-3.45141	11.9122	248.811	146.209	1
ATF6B	ATF6B	NM_001136153.3 NM_004381.1 NM_001136153 NM_004381.2 NM_001136153.2 NM_004381.3 NM_00113	0.0107654	0.0492865	0.340071	-2.94056	sirna down vs con	-250.333	11.8673	-3.4449	11.8673	125333	73928	1
APOBEC3D	APOBEC3D	NM_152426 .	0.0108587	0.0492865	0.357176	-2.79974	sirna down vs con	-56.2122	11.8235	-3.43854	11.8235	6319.63	3741.47	1
TSPOAP1	TSPOAP1	NM_001261835 NM_004758 NM_024418 .	0.0109037	0.0492865	0.220916	-4.52661	sirna down vs con	-47.9773	11.8026	-3.43549	11.8026	4603.65	2730.38	1
ZNF324B	ZNF324B	NM_207395 .	0.0109152	0.0492865	0.446053	-2.24189	sirna down vs con	-18.2872	11.7972	-3.43471	11.7972	668.846	396.866	1
JCAD	JCAD	NM_001350001 NM_001350021 NM_001350022 NM_020848 .	0.0109357	0.0492865	0.497508	-2.01002	sirna down vs con	-100.833	11.7877	-3.43333	11.7877	20334.7	12075.5	1
DAB2IP	DAB2IP	NM_032552 NM_138709 .	0.011082	0.0492865	0.387336	-2.58174	sirna down vs con	-248.333	11.7206	-3.42354	11.7206	123339	73662.5	1
KRBOX1-AS1	KRBOX1-AS1	NR_122033 .	0.011148	0.0492865	0.166523	-6.00516	sirna down vs con	-0.834194	11.6907	-3.41917	11.6907	1.39176	0.833338	1
GDPGP1	GDPGP1	NM_001013657 NM_001322811 .	0.0112014	0.0492865	0.166667	-6	sirna down vs con	-2.5	11.6667	-3.41565	11.6667	12.5	7.5	1
BEGAIN	BEGAIN	NM_001159531 NM_020836 .	0.0112014	0.0492865	0.166667	-6	sirna down vs con	-0.833333	11.6667	-3.41565	11.6667	1.38889	0.833333	1
ERICH3	ERICH3	NM_001002912 .	0.0112014	0.0492865	0.166667	-6	sirna down vs con	-0.833333	11.6667	-3.41565	11.6667	1.38889	0.833333	1
FOXCUT	FOXCUT	NR_125804 .	0.0112014	0.0492865	0.166667	-6	sirna down vs con	-1.66667	11.6667	-3.41565	11.6667	5.55556	3.33333	1
HCFC1-AS1	HCFC1-AS1	NR_046608 .	0.0112014	0.0492865	0.166667	-6	sirna down vs con	-0.833333	11.6667	-3.41565	11.6667	1.38889	0.833333	1
LOC101927691	LOC101927691	NR_110853 .	0.0112014	0.0492865	0.166667	-6	sirna down vs con	-0.833333	11.6667	-3.41565	11.6667	1.38889	0.833333	1
LOC285847	LOC285847	NR_027117 .	0.0112014	0.0492865	0.166667	-6	sirna down vs con	-1.66667	11.6667	-3.41565	11.6667	5.55556	3.33333	1
MIR492	MIR492	NR_030171 .	0.0112014	0.0492865	0.166667	-6	sirna down vs con	-0.833333	11.6667	-3.41565	11.6667	1.38889	0.833333	1
MIR622	MIR622	NR_030754 .	0.0112014	0.0492865	0.166667	-6	sirna down vs con	-0.833333	11.6667	-3.41565	11.6667	1.38889	0.833333	1
NETO2	NETO2	NM_001201477 NM_018092 .	0.0112014	0.0492865	0.166667	-6	sirna down vs con	-0.833333	11.6667	-3.41565	11.6667	1.38889	0.833333	1
ROPN1L-AS1	ROPN1L-AS1	NR_102746 .	0.0112014	0.0492865	0.166667	-6	sirna down vs con	-0.833333	11.6667	-3.41565	11.6667	1.38889	0.833333	1
SDR16C5	SDR16C5	NM_001318049 NM_001318050 NM_138969 .	0.0112014	0.0492865	0.166667	-6	sirna down vs con	-1.66667	11.6667	-3.41565	11.6667	5.55556	3.33333	1
KLHDC3	KLHDC3	NM_057161 NR_040101 .	0.0112621	0.0492865	0.225357	-4.4374	sirna down vs con	-343.167	11.6395	-3.41168	11.6395	235527	141646	1
SGMS2	SGMS2	NM_001136258 NM_001136257 NM_152621 .	0.0112638	0.0492865	0.39441	-2.53543	sirna down vs con	-444.346	11.6388	-3.41156	11.6388	394886	237500	1
LOC101929231	LOC101929231	NR_110240 .	0.0113707	0.0492865	0.443694	-2.2538	sirna down vs con	-1.67924	11.5915	-3.40462	11.5915	5.6397	3.40578	1
TMEM9	TMEM9	NM_001288564 NM_001288565 NM_001288566 NM_001288567 NM_001288568 NM_001288569 NM_001288	0.0113801	0.0492865	0.473466	-2.11208	sirna down vs con	-105.833	11.5873	-3.40402	11.5873	22401.4	13532.8	1
NMRAL1	NMRAL1	NM_001305141 NM_001305142 NM_001351994 NM_001351995 NM_001351996 NM_020677 NR_147845 NM	0.0113825	0.0492865	0.413961	-2.41569	sirna down vs con	-60.1666	11.5863	-3.40386	11.5863	7240.05	4374.16	1
LOC105370401	LOC105370401	NR_148361 NR_148362 NR_148363 NR_148364 .	0.0114425	0.0492865	0.310811	-3.21739	sirna down vs con	-8.5	11.56	-3.4	11.56	144.5	87.5	1
CCDC71	CCDC71	NM_022903 .	0.0116117	0.0492865	0.457317	-2.18667	sirna down vs con	-14.8333	11.4868	-3.38922	11.4868	440.056	268.167	1
GUCD1	GUCD1	NM_001284251 NM_001284252 NM_001284253 NM_001284254 NM_001284255 NM_001284256 NM_001284	0.0117087	0.0492865	0.476218	-2.09988	sirna down vs con	-160.032	11.4455	-3.38312	11.4455	51220.8	31326.3	1
FSCN1	FSCN1	NM_003088 .	0.0118127	0.0492865	0.25	-4	sirna down vs con	-31	11.4017	-3.37664	11.4017	1922	1180	1
MXD3	MXD3	NM_001142935 NM_031300 .	0.0118309	0.0492865	0.487075	-2.05307	sirna down vs con	-33.716	11.3941	-3.37551	11.3941	2273.54	1396.76	1
ELP5	ELP5	NM_203415 NM_015362 NM_203413 NM_203414 NR_145515 .	0.0118874	0.0492865	0.312634	-3.19863	sirna down vs con	-173.719	11.3706	-3.37203	11.3706	60356.9	37157.2	1
CNDP2	CNDP2	NM_018235 NM_001168499 .	0.011909	0.0492865	0.339308	-2.94718	sirna down vs con	-374.831	11.3616	-3.37069	11.3616	280997	173126	1
ALDH5A1	ALDH5A1	NM_001080 NM_170740 .	0.0119536	0.0492865	0.385714	-2.59259	sirna down vs con	-50.1667	11.3432	-3.36796	11.3432	5033.39	3106.17	1
KIF3B	KIF3B	NM_004798 .	0.011971	0.0492865	0.427304	-2.34025	sirna down vs con	-1000.5	11.336	-3.3669	11.336	2002000	1236240	1
HDAC1	HDAC1	NM_004964 .	0.012001	0.0492865	0.483372	-2.0688	sirna down vs con	-823.333	11.3237	-3.36506	11.3237	1355760	838094	1
EVI5L	EVI5L	NM_145245 NM_001159944 .	0.0120309	0.0492865	0.48062	-2.08064	sirna down vs con	-22.3333	11.3114	-3.36324	11.3114	997.555	617.333	1
FNTB	FNTB	NM_002028 .	0.0120754	0.0492865	0.18414	-5.43065	sirna down vs con	-80.5013	11.2932	-3.36054	11.2932	12960.9	8033.69	1
PDGFRB	PDGFRB	NM_001355016 NM_001355017 NM_002609 NR_149150 .	0.0122018	0.0492865	0.339181	-2.94828	sirna down vs con	-75.3333	11.2421	-3.35293	11.2421	11350.2	7067.32	1
KANK3	KANK3	NM_198471 .	0.0123072	0.0492865	0.25	-4	sirna down vs con	-4	11.2	-3.34664	11.2	32	20	1
SNORD3A	SNORD3A	NR_006880 .	0.0123669	0.0492865	0.215151	-4.6479	sirna down vs con	-20.024	11.1764	-3.34311	11.1764	801.924	502.262	1
SLC25A42	SLC25A42	NM_001321544 NM_178526 .	0.0123762	0.0492865	0.335616	-2.97959	sirna down vs con	-16.1667	11.1727	-3.34256	11.1727	522.722	327.5	1
PABPC4L	PABPC4L	NM_001114734 .	0.0124535	0.0492865	0.466507	-2.14359	sirna down vs con	-34.4992	11.1424	-3.33802	11.1424	2380.39	1495.44	1
TMEM250	TMEM250	NM_001256526 NM_152833 NR_134506 .	0.0124847	0.0492865	0.434914	-2.2993	sirna down vs con	-154.834	11.1301	-3.33619	11.1301	47946.9	30154.9	1
DPM3	DPM3	NM_018973 NM_153741 .	0.0125001	0.0492865	0.204819	-4.88236	sirna down vs con	-88.0001	11.1241	-3.33529	11.1241	15488	9746.03	1
ELOVL7	ELOVL7	NM_001104558 NM_001297617 NM_001297618 NM_024930 .	0.012523	0.0492865	0.308917	-3.23711	sirna down vs con	-36.1667	11.1153	-3.33395	11.1153	2616.06	1647.5	1
TTYH3	TTYH3	NM_025250 .	0.0125377	0.0492865	0.345528	-2.89412	sirna down vs con	-187.833	11.1095	-3.3331	11.1095	70562.7	44460.8	1
GRIP2	GRIP2	NM_001080423 .	0.0125472	0.0492865	0.389354	-2.56835	sirna down vs con	-11.0774	11.1058	-3.33254	11.1058	245.417	154.686	1
SDR39U1	SDR39U1	NM_001290292 NM_001290293 NM_001308075 NM_020195 .	0.0125582	0.0492865	0.2269	-4.40723	sirna down vs con	-11.1681	11.1016	-3.3319	11.1016	249.455	157.292	1
RSBN1L	RSBN1L	NM_198467 .	0.0125792	0.0492865	0.492456	-2.03064	sirna down vs con	-218.724	11.0935	-3.33069	11.0935	95680.4	60374.5	1
ATXN1L	ATXN1L	NM_001137675 .	0.0125904	0.0492865	0.48094	-2.07926	sirna down vs con	-331.333	11.0892	-3.33004	11.0892	219564	138599	1
TSPAN15	TSPAN15	NM_001351263 NM_012339 NR_147091 .	0.012603	0.0492865	0.265432	-3.76744	sirna down vs con	-19.8333	11.0843	-3.32931	11.0843	786.722	496.834	1
ASB2	ASB2	NM_001202429.1 NM_016150 NM_001202429 NM_016150.1 .	0.0126574	0.0492865	0.28	-3.57143	sirna down vs con	-18	11.0634	-3.32617	11.0634	648	410	1
ALKBH6	ALKBH6	NM_001297701 NM_032878 NM_198867 .	0.0129309	0.0492865	0.271028	-3.68965	sirna down vs con	-52	10.9601	-3.3106	10.9601	5408	3453.99	1
H1FX	H1FX	NM_006026 .	0.01294	0.0492865	0.25969	-3.85075	sirna down vs con	-63.6667	10.9567	-3.31009	10.9567	8106.89	5179.33	1
TIMM29	TIMM29	NM_138358 .	0.0129626	0.0492865	0.464789	-2.15152	sirna down vs con	-25.3333	10.9483	-3.30882	10.9483	1283.56	820.667	1
PCDHB9	PCDHB9	NM_019119 .	0.0130516	0.0492865	0.381892	-2.61854	sirna down vs con	-39.8341	10.9154	-3.30384	10.9154	3173.5	2035.16	1
2018-03-04	2018-03-04	NM_020814 .	0.013061	0.0492865	3.5525	3.5525	sirna up vs con	170.167	10.9119	3.30332	10.9119	57913.4	37151.5	1
CASC2	CASC2	NR_026939 NR_026940 NR_026941 .	0.0130713	0.0492865	0.416667	-2.4	sirna down vs con	-10.5	10.9081	-3.30275	10.9081	220.5	141.5	1
ENGASE	ENGASE	NM_001042573 .	0.0133698	0.0492865	0.349398	-2.86207	sirna down vs con	-18	10.8	-3.28634	10.8	648	420	1
TAGLN2	TAGLN2	NM_001277223 NM_001277224 NM_003564 .	0.0134688	0.0492865	0.32653	-3.0625	sirna down vs con	-451.001	10.7648	-3.28098	10.7648	406804	264531	1
MFAP2	MFAP2	NM_001135247 NM_001135248 NM_002403 NM_017459 .	0.0134951	0.0492865	0.241379	-4.14286	sirna down vs con	-7.33333	10.7556	-3.27957	10.7556	107.556	70	1
MVD	MVD	NM_002461 .	0.0135545	0.0492865	0.245956	-4.06577	sirna down vs con	-341.833	10.7347	-3.27638	10.7347	233700	152394	1
B3GNT8	B3GNT8	NM_198540 .	0.0137765	0.0492865	0.409091	-2.44444	sirna down vs con	-4.33333	10.6577	-3.26461	10.6577	37.5556	24.6667	1
ACO2	ACO2	NM_001098 .	0.0138606	0.0492865	0.338909	-2.95065	sirna down vs con	-244.414	10.6289	-3.2602	10.6289	119477	78685.4	1
NOSIP	NOSIP	NM_001270960 NM_015953 .	0.0139991	0.0492865	0.424933	-2.35331	sirna down vs con	-71.5001	10.582	-3.253	10.582	10224.5	6763.51	1
TMEM33	TMEM33	NM_018126 .	0.014088	0.0492865	0.457232	-2.18708	sirna down vs con	-1002.9	10.5522	-3.24842	10.5522	2011630	1334450	1
AFAP1L2	AFAP1L2	NM_001001936 NM_001287824 NM_001351064 NM_001351065 NM_001351066 NM_001351067 NM_001351	0.0140896	0.0492865	0.47986	-2.08394	sirna down vs con	-99.0001	10.5517	-3.24834	10.5517	19602	13004	1
DUSP18	DUSP18	NM_001304795 NM_001304794 NM_001304796 NM_152511 .	0.0141945	0.0492865	0.414869	-2.4104	sirna down vs con	-71.5471	10.5169	-3.24298	10.5169	10238	6814.37	1
RBP5	RBP5	NM_001329454 NM_031491 .	0.0142458	0.0492865	0.181818	-5.5	sirna down vs con	-3	10.5	-3.24037	10.5	18	12	1
PCDH18	PCDH18	NM_001300828 NM_019035 .	0.0142628	0.0492865	0.281646	-3.55056	sirna down vs con	-37.8333	10.4944	-3.23951	10.4944	2862.72	1909.5	1
ADGRL3	ADGRL3	NM_001322246 NM_001322402 NM_015236 .	0.014299	0.0492865	0.28	-3.57143	sirna down vs con	-30	10.4825	-3.23767	10.4825	1800	1202	1
FKRP	FKRP	NM_001039885 NM_024301 .	0.0143155	0.0492865	0.427914	-2.33692	sirna down vs con	-62.1667	10.4771	-3.23684	10.4771	7729.39	5164.17	1
SMARCB1	SMARCB1	NM_001007468 NM_001317946 NM_003073 NM_001007468.1 NM_001317946.1 NM_003073.1 .	0.0143517	0.0492865	0.397081	-2.51838	sirna down vs con	-130.833	10.4653	-3.23502	10.4653	34234.8	22898.8	1
AAR2	AAR2	NM_001271874 NM_015511 .	0.0143918	0.0492865	0.47829	-2.09078	sirna down vs con	-128.167	10.4523	-3.233	10.4523	32853.6	22002.3	1
LIMK1	LIMK1	NM_002314 NM_001204426 .	0.0145225	0.0492865	0.391759	-2.55259	sirna down vs con	-145.167	10.4101	-3.22648	10.4101	42147	28340.5	1
ARFGAP2	ARFGAP2	NM_001242832 NM_032389 .	0.0145464	0.0492865	0.3939	-2.53872	sirna down vs con	-63.838	10.4025	-3.22529	10.4025	8150.59	5484.67	1
LDLRAP1	LDLRAP1	NM_015627 .	0.0147185	0.0492865	0.452349	-2.21068	sirna down vs con	-136	10.3478	-3.2168	10.3478	36992	25024	1
TDP1	TDP1	NM_001008744 NM_018319 NM_001330205 .	0.0149084	0.0492865	0.496351	-2.0147	sirna down vs con	-207	10.2885	-3.20757	10.2885	85697.7	58306.4	1
SALL4	SALL4	NM_001318031 NM_020436 .	0.0149173	0.0492865	0.470588	-2.125	sirna down vs con	-12	10.2857	-3.20714	10.2857	288	196	1
GPER1	GPER1	NM_001039966 NM_001505 NM_001098201 .	0.0149627	0.0492865	0.29798	-3.35593	sirna down vs con	-69.5	10.2717	-3.20494	10.2717	9660.5	6583.5	1
CST4	CST4	NM_001899 .	0.0150653	0.0492865	0.27816	-3.59506	sirna down vs con	-29.0614	10.2402	-3.20002	10.2402	1689.13	1154.66	1
MUL1	MUL1	NM_024544 .	0.015168	0.0492865	0.458122	-2.18283	sirna down vs con	-71.1667	10.2089	-3.19513	10.2089	10129.4	6945.5	1
PHKG1	PHKG1	NM_001258459 NM_001258460 NM_006213 NR_047689 .	0.015221	0.0492865	0.171536	-5.82968	sirna down vs con	-4.5523	10.1929	-3.19263	10.1929	41.4468	28.4638	1
STRADB	STRADB	NM_001206864 NM_018571 .	0.0154186	0.0492865	0.39142	-2.5548	sirna down vs con	-191.5	10.1337	-3.18335	10.1337	73344.3	50663.6	1
MAP3K3	MAP3K3	NM_001330431 NM_002401 NM_203351 .	0.0154318	0.0492865	0.477682	-2.09344	sirna down vs con	-243.765	10.1298	-3.18274	10.1298	118843	82124.2	1
PIGQ	PIGQ	NM_004204 NM_148920 .	0.0154605	0.0492865	0.456897	-2.18868	sirna down vs con	-21	10.1213	-3.1814	10.1213	881.999	610	1
SLC16A3	SLC16A3	NM_001042422 NM_001206950 NM_004207 NM_001042423 NM_001206951 NM_001206952 .	0.0155324	0.0492865	0.428356	-2.33451	sirna down vs con	-441.499	10.1001	-3.17807	10.1001	389842	270185	1
GTPBP1	GTPBP1	NM_004286 .	0.0156409	0.0492865	0.360939	-2.77055	sirna down vs con	-172.333	10.0684	-3.17307	10.0684	59397.6	41296	1
FAM96B	FAM96B	NM_016062 NR_024525 NR_046109 .	0.0156829	0.0492865	0.2853	-3.50508	sirna down vs con	-123.167	10.0561	-3.17114	10.0561	30340	21119.5	1
SDC2	SDC2	NM_002998 .	0.015689	0.0492865	0.478909	-2.08808	sirna down vs con	-168.833	10.0544	-3.17086	10.0544	57009.4	39690.8	1
COMMD4	COMMD4	NM_001284377 NM_001284378 NM_001321845 NM_001321846 NM_001321847 NM_017828 NR_104312 NR	0.0157029	0.0492865	0.362729	-2.75688	sirna down vs con	-127.667	10.0503	-3.17023	10.0503	32597.5	22704	1
BMP4	BMP4	NM_001202 NM_001347912 NM_001347913 NM_001347914 NM_001347915 NM_001347916 NM_001347917	0.0157213	0.0492865	0.400275	-2.49828	sirna down vs con	-2438.46	10.045	-3.16939	10.045	11892100	8287200	1
PHPT1	PHPT1	NM_001135861 NM_001287342 NM_001287343 NM_014172 NR_109807 NR_109808 .	0.0159214	0.0492865	0.286031	-3.49613	sirna down vs con	-214.667	9.98756	-3.16031	9.98756	92163.8	64595	1
IDH1	IDH1	NM_001282386 NM_001282387 NM_005896 .	0.015932	0.0492865	0.371147	-2.69435	sirna down vs con	-1373.84	9.98454	-3.15983	9.98454	3774850	2646490	1
ARL10	ARL10	NM_001317948 NM_173664 .	0.0159473	0.0492865	0.37931	-2.63636	sirna down vs con	-12	9.9802	-3.15915	9.9802	288	202	1
PIK3CD-AS2	PIK3CD-AS2	NR_126366 NR_126367 NR_126368 .	0.0160343	0.0492865	0.2	-5	sirna down vs con	-2.66667	9.95556	-3.15524	9.95556	14.2222	10	1
AP1M1	AP1M1	NM_001130524 NM_032493 .	0.0160728	0.0492865	0.392857	-2.54545	sirna down vs con	-218.167	9.94472	-3.15353	9.94472	95193.5	67005.8	1
OTUD7A	OTUD7A	NM_130901 NM_001329907.1 NM_130901.1 NM_001329907 .	0.0161039	0.0492865	0.126913	-7.87938	sirna down vs con	-1.29238	9.93599	-3.15214	9.93599	3.3405	2.35341	1
SLC29A3	SLC29A3	NM_001174098 NM_018344 NR_033413 NR_033414 .	0.0161131	0.0492865	0.457364	-2.18644	sirna down vs con	-23.3333	9.9334	-3.15173	9.9334	1088.89	767.333	1
NPM3	NPM3	NM_006993 .	0.0162426	0.0492865	2.65152	2.65152	sirna up vs con	18.1667	9.8973	3.146	9.8973	660.056	466.833	1
SIPA1	SIPA1	NM_006747 NM_153253 .	0.0164097	0.0492865	0.4819	-2.07512	sirna down vs con	-38.1667	9.85125	-3.13867	9.85125	2913.39	2070.17	1
NCS1	NCS1	NM_014286 NM_001128826 .	0.0164221	0.0492865	0.41374	-2.41698	sirna down vs con	-128	9.84783	-3.13813	9.84783	32768.1	23292.1	1
CARD16	CARD16	NM_001017534 NM_052889 .	0.0164509	0.0492865	4.1837	4.1837	sirna up vs con	2.12246	9.83997	3.13687	9.83997	9.00972	6.40937	1
PEX10	PEX10	NM_002617 NM_153818 .	0.016475	0.0492865	0.240902	-4.15107	sirna down vs con	-19.6121	9.83341	-3.13583	9.83341	769.267	547.61	1
INF2	INF2	NM_001031714 NM_022489 NM_032714 .	0.0166313	0.0492865	0.407285	-2.45529	sirna down vs con	-298.334	9.79108	-3.12907	9.79108	178006	127263	1
SZRD1	SZRD1	NM_001114600 NM_001271869 NR_073500 NR_073501 NR_073502 NR_073503 .	0.0166591	0.0492865	0.363882	-2.74814	sirna down vs con	-703.337	9.78362	-3.12788	9.78362	989365	707872	1
JPH2	JPH2	NM_020433 NM_175913 .	0.0166989	0.0492865	0.392857	-2.54545	sirna down vs con	-2.83333	9.77295	-3.12617	9.77295	16.0556	11.5	1
PCDHB3	PCDHB3	NM_018937 .	0.016703	0.0492865	0.365889	-2.73307	sirna down vs con	-7.10231	9.77186	-3.126	9.77186	100.886	72.2688	1
SCML1	SCML1	NM_001037535 NM_001037536 NM_001037540 NM_006746 .	0.0168777	0.0492865	0.484542	-2.0638	sirna down vs con	-96.375	9.72541	-3.11856	9.72541	18576.3	13370.5	1
SMYD5	SMYD5	NM_006062 .	0.016942	0.0492865	0.411685	-2.42904	sirna down vs con	-72.1667	9.70849	-3.11585	9.70849	10416.1	7510.17	1
LCLAT1	LCLAT1	NM_001002257 NM_001304445 NM_001304446 NM_182551 .	0.0169566	0.0492865	2.5049	2.5049	sirna up vs con	615.502	9.70465	3.11523	9.70465	757685	546521	1
CASC8	CASC8	NR_117100 NR_024393 .	0.0170796	0.0492865	2.08784	2.08784	sirna up vs con	26.8333	9.67253	3.11007	9.67253	1440.06	1042.17	1
SLC7A1	SLC7A1	NM_003045 .	0.0171404	0.0492865	0.494275	-2.02317	sirna down vs con	-1310.33	9.65676	-3.10753	9.65676	3433950	2489200	1
PMS2P2	PMS2P2	NR_003614 .	0.0171585	0.0492865	0.271373	-3.68497	sirna down vs con	-2.94052	9.65206	-3.10678	9.65206	17.2933	12.5417	1
HNRNPA3P1	HNRNPA3P1	NR_002726 .	0.0172505	0.0492865	2.57182	2.57182	sirna up vs con	129.706	9.62838	3.10296	9.62838	33647.4	24462.2	1
FAM95C	FAM95C	NR_047651 .	0.0172914	0.0492865	3.4375	3.4375	sirna up vs con	6.5	9.61789	3.10127	9.61789	84.5	61.5	1
BMPER	BMPER	NM_133468 .	0.0174472	0.0492865	3.17083	3.17083	sirna up vs con	86.8333	9.57826	3.09488	9.57826	15080.1	11020.8	1
TBC1D13	TBC1D13	NM_001286772 NM_018201 .	0.0174784	0.0492865	0.48134	-2.07754	sirna down vs con	-180.667	9.57039	-3.0936	9.57039	65280.9	47747.9	1
LINC01291	LINC01291	NR_125792 .	0.0175809	0.0492865	9	9	sirna up vs con	32	9.54461	3.08943	9.54461	2048	1502	1
DAPP1	DAPP1	NM_014395 NM_001306151 .	0.0176483	0.0492865	0.363636	-2.75	sirna down vs con	-2.33333	9.52778	-3.08671	9.52778	10.8889	8	1
LINC00460	LINC00460	NR_034119 .	0.0176483	0.0492865	0.125	-8	sirna down vs con	-2.33333	9.52778	-3.08671	9.52778	10.8889	8	1
LOC105369192	LOC105369192	NR_134236 NR_134237 NR_134238 .	0.0176483	0.0492865	0.125	-8	sirna down vs con	-2.33333	9.52778	-3.08671	9.52778	10.8889	8	1
CSNK1G2	CSNK1G2	NM_001319 .	0.0177674	0.0492865	0.36194	-2.76289	sirna down vs con	-171	9.49824	-3.08192	9.49824	58482	43100	1
ADIPOR2	ADIPOR2	NM_024551 .	0.0177895	0.0492865	0.497578	-2.00973	sirna down vs con	-311.167	9.49278	-3.08104	9.49278	193649	142798	1
HMG20B	HMG20B	NM_006339 .	0.0179292	0.0492865	0.369014	-2.70992	sirna down vs con	-74.6667	9.4585	-3.07547	9.4585	11150.2	8252	1
DDA1	DDA1	NM_024050 .	0.0180077	0.0492865	0.376153	-2.6585	sirna down vs con	-195.017	9.43939	-3.07236	9.43939	76063.1	56406.4	1
MCM5	MCM5	NM_006739 .	0.0180839	0.0492865	0.5	-2	sirna down vs con	-45.3333	9.42094	-3.06936	9.42094	4110.22	3054	1
XKR8	XKR8	NM_018053 .	0.0181217	0.0492865	0.40485	-2.47005	sirna down vs con	-88.4141	9.41183	-3.06787	9.41183	15634.1	11627.8	1
KLRC4	KLRC4	NM_013431 .	0.0181456	0.0492865	0.132985	-7.51967	sirna down vs con	-3.38372	9.40607	-3.06693	9.40607	22.8991	17.0415	1
C11orf24	C11orf24	NM_001300913 NM_022338 .	0.0182086	0.0492865	0.495235	-2.01924	sirna down vs con	-565	9.39096	-3.06447	9.39096	638449	475899	1
ZNF517	ZNF517	NM_001317936 NM_213605 NR_134284 NR_134285 .	0.0182492	0.0492865	0.325642	-3.07086	sirna down vs con	-6.73221	9.38126	-3.06288	9.38126	90.6452	67.6366	1
SUFU	SUFU	NM_001178133 NM_016169 .	0.0183717	0.0492865	0.482379	-2.07306	sirna down vs con	-195.833	9.35216	-3.05813	9.35216	76701.5	57410.3	1
MMAB	MMAB	NM_052845 NR_038118 .	0.0184378	0.0492865	0.464112	-2.15465	sirna down vs con	-146.834	9.33657	-3.05558	9.33657	43120.2	32328.9	1
C11orf16	C11orf16	NM_020643 .	0.0184515	0.0492865	0.272727	-3.66667	sirna down vs con	-2.66667	9.33333	-3.05505	9.33333	14.2222	10.6667	1
RNF224	RNF224	NM_001190228 .	0.0184515	0.0492865	0.272727	-3.66667	sirna down vs con	-2.66667	9.33333	-3.05505	9.33333	14.2222	10.6667	1
ZNF213-AS1	ZNF213-AS1	NR_110900 .	0.0184515	0.0492865	0.272727	-3.66667	sirna down vs con	-2.66667	9.33333	-3.05505	9.33333	14.2222	10.6667	1
MIR103B2	MIR103B2	NR_031722 .	0.0184539	0.0492865	2.94771e-05	-33924.6	sirna down vs con	-0.666638	9.33278	-3.05496	9.33278	0.888813	0.666649	1
BLOC1S1	BLOC1S1	NM_001487 NR_037655 NR_037656 NR_037657 .	0.0186192	0.0492865	0.230973	-4.32951	sirna down vs con	-87.3164	9.29413	-3.04863	9.29413	15248.3	11484.5	1
TMEM8A	TMEM8A	NM_021259 .	0.0186441	0.0492865	0.3616	-2.76549	sirna down vs con	-133	9.28835	-3.04768	9.28835	35378	26662	1
UBXN11	UBXN11	NM_001077262 NM_145345 NM_183008 .	0.0187181	0.0492865	0.212195	-4.71264	sirna down vs con	-53.8333	9.27122	-3.04487	9.27122	5796.05	4376.16	1
MAD2L2	MAD2L2	NM_001127325 NM_006341 .	0.0188044	0.0492865	0.425497	-2.35019	sirna down vs con	-57.8333	9.25134	-3.0416	9.25134	6689.37	5061.49	1
RALY	RALY	NM_007367 NM_016732 .	0.0189216	0.0492865	0.471204	-2.12222	sirna down vs con	-336.668	9.22455	-3.03719	9.22455	226691	172023	1
ACOT8	ACOT8	NM_005469 .	0.0189779	0.0492865	0.187193	-5.34207	sirna down vs con	-82.4992	9.21176	-3.03509	9.21176	13612.2	10343.9	1
COLQ	COLQ	NM_005677 NM_080538 NM_080539 .	0.0189833	0.0492865	0.464286	-2.15385	sirna down vs con	-2.5	9.21053	-3.03488	9.21053	12.5	9.5	1
TMC3	TMC3	NM_001080532 .	0.0189833	0.0492865	0.0625	-16	sirna down vs con	-2.5	9.21053	-3.03488	9.21053	12.5	9.5	1
PPP1R12C	PPP1R12C	NM_001271618 NM_017607 .	0.0190103	0.0492865	0.424711	-2.35454	sirna down vs con	-99.3332	9.20441	-3.03388	9.20441	19734.2	15007.9	1
GXYLT2	GXYLT2	NM_001080393 NR_138564 .	0.019057	0.0492865	0.417671	-2.39423	sirna down vs con	-48.3333	9.19386	-3.03214	9.19386	4672.22	3557.33	1
IRF2BP1	IRF2BP1	NM_015649 .	0.0190782	0.0492865	0.418367	-2.39024	sirna down vs con	-9.5	9.18909	-3.03135	9.18909	180.5	137.5	1
FURIN	FURIN	NM_002569 NM_001289823 NM_001289824 .	0.0190954	0.0492865	0.399189	-2.50508	sirna down vs con	-172.833	9.18522	-3.03071	9.18522	59742.7	45529.6	1
JADE2	JADE2	NM_001308143 NM_001289984 NM_001289985 NM_015288 .	0.0191141	0.0492865	0.493102	-2.02798	sirna down vs con	-257.166	9.18101	-3.03002	9.18101	132269	100848	1
LYPLA2P2	LYPLA2P2	NR_033250 .	0.0192267	0.0492865	0.296296	-3.375	sirna down vs con	-12.6667	9.1558	-3.02585	9.1558	320.889	245.333	1
FBXW9	FBXW9	NM_032301 .	0.0192844	0.0492865	0.359375	-2.78261	sirna down vs con	-6.83333	9.14297	-3.02373	9.14297	93.3889	71.5	1
HIST2H2BF	HIST2H2BF	NM_001161334 NM_001024599 .	0.0193312	0.0492865	0.341354	-2.92951	sirna down vs con	-123.402	9.13258	-3.02202	9.13258	30456.2	23344.3	1
DHCR24	DHCR24	NM_014762 .	0.0193882	0.0492865	0.463512	-2.15744	sirna down vs con	-1931	9.11998	-3.01993	9.11998	7457520	5723990	1
SLC44A2	SLC44A2	NM_001145056 NM_020428 .	0.0194498	0.0492865	0.41158	-2.42966	sirna down vs con	-809.665	9.10642	-3.01768	9.10642	1311110	1007840	1
S100A3	S100A3	NM_002960 .	0.0197522	0.0492865	0.211999	-4.71701	sirna down vs con	-122.661	9.04064	-3.00677	9.04064	30091.6	23299.3	1
NDUFS7	NDUFS7	NM_024407 .	0.0197599	0.0492865	0.344737	-2.90076	sirna down vs con	-41.5	9.03899	-3.00649	9.03899	3444.5	2667.5	1
CSF1	CSF1	NM_000757 NM_172210 NM_172211 NM_172212 .	0.019782	0.0492865	0.302395	-3.30693	sirna down vs con	-5734.67	9.03424	-3.0057	9.03424	65772800	50962800	1
MORN4	MORN4	NM_001098831 NM_178832 .	0.019818	0.0492865	0.396104	-2.52459	sirna down vs con	-62	9.02651	-3.00442	9.02651	7688.01	5962	1
C17orf62	C17orf62	NM_001033046 NM_001100407 NM_001100408 NM_001193653 NM_001193654 NM_001193655 NM_001193	0.0198374	0.0492865	0.40096	-2.49401	sirna down vs con	-118.011	9.02235	-3.00372	9.02235	27853.1	21609.9	1
RAB4B	RAB4B	NM_016154 .	0.0198772	0.0492865	0.17102	-5.84726	sirna down vs con	-143.856	9.01383	-3.0023	9.01383	41389	32142	1
YIF1B	YIF1B	NM_001039671 NM_001039672 NM_001039673 NM_001145461 NM_001145462 NM_001145463 .	0.0198777	0.0492865	0.362233	-2.76065	sirna down vs con	-76.0188	9.01374	-3.00229	9.01374	11557.7	8975.64	1
UCK1	UCK1	NM_001135954 NM_001261450 NM_001261451 NM_001318519 NM_031432 NR_134666 NR_134667 .	0.0199072	0.0492865	0.418429	-2.38989	sirna down vs con	-64.1667	9.00743	-3.00124	9.00743	8234.72	6399.5	1
KCNK7	KCNK7	NM_005714 NM_033347 NM_033348 NM_033455 .	0.0199421	0.0492865	0.25	-4	sirna down vs con	-1.5	9	-3	9	4.5	3.5	1
MXRA8	MXRA8	NM_001282582 NM_001282583 NM_001282584 NM_001282585 NM_032348 .	0.0199421	0.0492865	0.307692	-3.25	sirna down vs con	-3	9	-3	9	18	14	1
ZNF385D	ZNF385D	NM_024697 .	0.0199421	0.0492865	0.25	-4	sirna down vs con	-1.5	9	-3	9	4.5	3.5	1
SYPL2	SYPL2	NM_001040709 .	0.019964	0.0492865	0.381579	-2.62069	sirna down vs con	-7.83333	8.99535	-2.99922	8.99535	122.722	95.5	1
CASTOR2	CASTOR2	NM_001145064 .	0.0200005	0.0492865	0.465503	-2.14822	sirna down vs con	-105.381	8.9876	-2.99793	8.9876	22210.2	17298.4	1
BMI1	BMI1	NM_005180 .	0.0200804	0.0492865	0.430148	-2.32478	sirna down vs con	-138.481	8.97072	-2.99512	8.97072	38353.7	29928.1	1
APBB3	APBB3	NM_006051 NM_133172 NM_133173 NM_133174 .	0.0200914	0.0492865	0.292793	-3.41539	sirna down vs con	-26.1667	8.9684	-2.99473	8.9684	1369.39	1068.83	1
ZNF618	ZNF618	NM_001318040 NM_001318041 NM_001318042 NM_133374 .	0.0204098	0.0492865	0.441998	-2.26246	sirna down vs con	-173.167	8.90201	-2.98362	8.90201	59973.5	47159.6	1
HCN3	HCN3	NM_020897 NR_073074 NM_020897.1 NR_073074.1 .	0.0204159	0.0492865	0.474023	-2.1096	sirna down vs con	-57.6821	8.90076	-2.98341	8.90076	6654.45	5233.39	1
SRPRA	SRPRA	NM_001177842 NM_003139 .	0.0205452	0.0492865	0.459154	-2.17792	sirna down vs con	-1039.51	8.87419	-2.97896	8.87419	2161170	1704740	1
HIST1H2BJ	HIST1H2BJ	NM_021058 .	0.020561	0.0492865	0.410763	-2.4345	sirna down vs con	-26.6547	8.87095	-2.97841	8.87095	1420.94	1121.26	1
R3HDM4	R3HDM4	NM_138774 .	0.0206026	0.0492865	0.236145	-4.23469	sirna down vs con	-105.667	8.86247	-2.97699	8.86247	22330.9	17638	1
MPDU1	MPDU1	NM_001330073 NM_004870 NR_024603 .	0.0208027	0.0492865	0.38255	-2.61404	sirna down vs con	-92.0001	8.82192	-2.97017	8.82192	16928	13432	1
ZC3H12D	ZC3H12D	NM_207360 .	0.0208652	0.0492865	0.287234	-3.48148	sirna down vs con	-11.1667	8.80936	-2.96806	8.80936	249.389	198.167	1
LMTK2	LMTK2	NM_014916 .	0.0208739	0.0492865	0.459785	-2.17493	sirna down vs con	-553	8.80761	-2.96776	8.80761	611618	486094	1
LINC01968	LINC01968	NR_037891 .	0.0209376	0.0492865	0.3	-3.33333	sirna down vs con	-1.16667	8.79487	-2.96561	8.79487	2.72222	2.16667	1
LOC105374727	LOC105374727	NR_134263 .	0.0209376	0.0492865	0.3	-3.33333	sirna down vs con	-1.16667	8.79487	-2.96561	8.79487	2.72222	2.16667	1
SLC44A3-AS1	SLC44A3-AS1	NR_104131 .	0.0209376	0.0492865	0.3	-3.33333	sirna down vs con	-1.16667	8.79487	-2.96561	8.79487	2.72222	2.16667	1
ESRG	ESRG	NR_027122 .	0.0209376	0.0492865	4.5	4.5	sirna up vs con	1.16667	8.79487	2.96561	8.79487	2.72222	2.16667	1
EPHB3	EPHB3	NM_004443 .	0.0209905	0.0492865	0.333333	-3	sirna down vs con	-2.66667	8.78431	-2.96383	8.78431	14.2222	11.3333	1
CPNE2	CPNE2	NM_152727 .	0.0211277	0.0492865	0.466916	-2.14171	sirna down vs con	-166.5	8.75713	-2.95924	8.75713	55444.5	44319.5	1
GCHFR	GCHFR	NM_005258 .	0.0211429	0.0492865	0.323529	-3.09091	sirna down vs con	-3.83333	8.75414	-2.95874	8.75414	29.3889	23.5	1
MIDN	MIDN	NM_177401 .	0.0212216	0.0492865	0.426434	-2.34503	sirna down vs con	-76.6667	8.73864	-2.95612	8.73864	11755.6	9416.67	1
PIEZO1	PIEZO1	NM_001142864 .	0.0212297	0.0492865	0.405687	-2.46495	sirna down vs con	-665.772	8.73706	-2.95585	8.73706	886505	710254	1
CDKL5	CDKL5	NM_003159 NM_001037343 NM_001323289 .	0.0212592	0.0492865	0.411972	-2.42735	sirna down vs con	-27.8333	8.73129	-2.95488	8.73129	1549.39	1242.17	1
ZDHHC5	ZDHHC5	NM_015457 .	0.0213131	0.0492865	0.463156	-2.1591	sirna down vs con	-463.833	8.72075	-2.95309	8.72075	430283	345381	1
EPHX1	EPHX1	NM_001136018 NM_001291163 NM_000120 .	0.0213354	0.0492865	0.235637	-4.24382	sirna down vs con	-306	8.71639	-2.95235	8.71639	187272	150395	1
RAB3A	RAB3A	NM_002866 .	0.0216348	0.0492865	0.293103	-3.41176	sirna down vs con	-6.83333	8.65857	-2.94255	8.65857	93.3889	75.5	1
ATP2B2	ATP2B2	NM_001001331 NM_001330611 NM_001353564 NM_001683 .	0.0216837	0.0492865	0.289916	-3.44927	sirna down vs con	-28.1667	8.64923	-2.94096	8.64923	1586.72	1284.17	1
ASPHD2	ASPHD2	NM_020437 .	0.0216987	0.0492865	4.02906	4.02906	sirna up vs con	10.1468	8.64638	2.94047	8.64638	205.915	166.706	1
CNN2	CNN2	NM_001303499 NM_001303501 NM_004368 NM_201277 .	0.0217166	0.0492865	0.38464	-2.59983	sirna down vs con	-941.5	8.64296	-2.93989	8.64296	1772840	1435840	1
ZNF628	ZNF628	NM_033113 .	0.0217367	0.0492865	0.377551	-2.64865	sirna down vs con	-10.1667	8.63914	-2.93924	8.63914	206.722	167.5	1
MAT2B	MAT2B	NM_182796 NM_013283 .	0.0217398	0.0492865	0.499257	-2.00298	sirna down vs con	-337.835	8.63855	-2.93914	8.63855	228264	184967	1
FASTK	FASTK	NM_001258461 NM_006712 NM_033015 .	0.0217562	0.0492865	0.367347	-2.72222	sirna down vs con	-62	8.63542	-2.93861	8.63542	7688	6232.01	1
OCEL1	OCEL1	NM_024578 .	0.021779	0.0492865	0.260496	-3.83883	sirna down vs con	-129.167	8.6311	-2.93787	8.6311	33368.1	27062.2	1
ORMDL2	ORMDL2	NM_014182 .	0.0219329	0.0492865	0.377625	-2.64813	sirna down vs con	-153.254	8.60204	-2.93292	8.60204	46973.8	38225.4	1
PLA2G15	PLA2G15	NM_012320 .	0.0219533	0.0492865	0.399054	-2.50593	sirna down vs con	-63.5	8.5982	-2.93227	8.5982	8064.5	6565.5	1
MRPL27	MRPL27	NM_016504 .	0.0220078	0.0492865	0.499027	-2.0039	sirna down vs con	-85.8333	8.58798	-2.93053	8.58798	14734.7	12010.2	1
NAIF1	NAIF1	NM_197956 .	0.0221745	0.0492865	0.495025	-2.0201	sirna down vs con	-33.8333	8.55694	-2.92522	8.55694	2289.39	1872.83	1
DHPS	DHPS	NM_001206974 NM_001930 NM_013406 NR_038192 .	0.0221908	0.0492865	0.396958	-2.51916	sirna down vs con	-154.467	8.55391	-2.92471	8.55391	47719.8	39051	1
STMN3	STMN3	NM_001276310 NM_015894 NR_075070 .	0.0224151	0.0492865	0.492113	-2.03205	sirna down vs con	-53.6667	8.51266	-2.91765	8.51266	5760.23	4736.67	1
PDXP	PDXP	NM_020315 .	0.0225129	0.0492865	0.443182	-2.25641	sirna down vs con	-32.6667	8.49482	-2.91459	8.49482	2134.22	1758.67	1
GOLGA8J	GOLGA8J	NM_001282472 .	0.0225244	0.0492865	5.37188e-10	-1861550000	sirna down vs con	-0.814638	8.49273	-2.91423	8.49273	1.32727	1.09398	1
ACTG1	ACTG1	NM_001199954 NM_001614 NR_037688 .	0.0226117	0.0492865	0.483582	-2.0679	sirna down vs con	-5242.72	8.47691	-2.91151	8.47691	54972200	45394500	1
SEPT4-AS1	SEPT4-AS1	NR_110810 .	0.0228768	0.0492865	0.218703	-4.5724	sirna down vs con	-1.7862	8.42937	-2.90334	8.42937	6.38103	5.29899	1
TMEM94	TMEM94	NM_001321149 NM_001351202 NM_014738 NM_001321148 NM_001351203 .	0.0229127	0.0492865	0.363088	-2.75415	sirna down vs con	-222.796	8.42298	-2.90224	8.42298	99276	82504.3	1
STRC	STRC	NM_153700 .	0.0229234	0.0492865	0.157206	-6.36108	sirna down vs con	-1.29444	8.42108	-2.90191	8.42108	3.35115	2.78563	1
SDHAF2	SDHAF2	NM_017841 .	0.0229575	0.0492865	0.449561	-2.22439	sirna down vs con	-125.5	8.41504	-2.90087	8.41504	31500.5	26203.5	1
PLXNB3	PLXNB3	NM_001163257 NM_005393 .	0.022974	0.0492865	0.225543	-4.43374	sirna down vs con	-95	8.41212	-2.90037	8.41212	18050	15020	1
EGLN2	EGLN2	NM_080732 NM_053046 .	0.0231781	0.0492865	0.410094	-2.43847	sirna down vs con	-114.344	8.37618	-2.89416	8.37618	26149	21852.8	1
CACTIN	CACTIN	NM_001080543 NM_021231 .	0.023253	0.0492865	0.494863	-2.02076	sirna down vs con	-21.5825	8.36311	-2.8919	8.36311	931.605	779.762	1
BCAR1	BCAR1	NM_001170714 NM_001170715 NM_001170716 NM_001170717 NM_001170718 NM_001170719 NM_001170	0.0232866	0.0492865	0.396377	-2.52285	sirna down vs con	-138.833	8.35725	-2.89089	8.35725	38549.4	32288.8	1
ZNF784	ZNF784	NM_203374 .	0.0233266	0.0492865	0.34127	-2.93023	sirna down vs con	-13.8333	8.3503	-2.88969	8.3503	382.722	320.833	1
ELMOD3	ELMOD3	NM_001135021 NM_001135022 NM_001135023 NM_001329791 NM_001329792 NM_001329793 NR_138131	0.0233391	0.0492865	0.495984	-2.01619	sirna down vs con	-41.8334	8.34813	-2.88931	8.34813	3500.06	2934.84	1
DMTN	DMTN	NM_001323382 NM_001323397 NM_001114137 NM_001114136 NM_001114139 NM_001302817 NM_001323	0.0233841	0.0492865	0.5	-2	sirna down vs con	-15.6667	8.34035	-2.88797	8.34035	490.889	412	1
SPSB1	SPSB1	NM_025106 .	0.023423	0.0492865	0.400901	-2.49438	sirna down vs con	-88.6667	8.33362	-2.8868	8.33362	15723.6	13207.3	1
MOB2	MOB2	NM_001172223 NM_053005 .	0.0235303	0.0492865	0.348837	-2.86667	sirna down vs con	-18.6667	8.31515	-2.8836	8.31515	696.889	586.667	1
LOC100996740	LOC100996740	NR_148945 .	0.0235353	0.0492865	0.340987	-2.93266	sirna down vs con	-10.5147	8.31428	-2.88345	8.31428	221.118	186.165	1
SLC9A9	SLC9A9	NM_173653 .	0.0236185	0.0492865	0.328571	-3.04348	sirna down vs con	-7.83333	8.30005	-2.88098	8.30005	122.722	103.5	1
EDC3	EDC3	NM_001142443 NM_001142444 NM_001351378 NM_001351379 NM_025083 .	0.0236684	0.0492865	0.478	-2.09205	sirna down vs con	-87	8.29154	-2.8795	8.29154	15138	12780	1
TINAGL1	TINAGL1	NM_001204414 NM_022164 NM_001204415 .	0.0236792	0.0492865	0.45935	-2.17699	sirna down vs con	-44.3333	8.28969	-2.87918	8.28969	3930.89	3319.33	1
STX10	STX10	NM_001271609 NM_001271610 NM_001271611 NM_003765 .	0.0237283	0.0492865	0.254881	-3.9234	sirna down vs con	-114.5	8.28135	-2.87773	8.28135	26220.5	22163.5	1
CTSV	CTSV	NM_001201575 NM_001333 .	0.0238128	0.0492865	0.417391	-2.39583	sirna down vs con	-22.3333	8.26703	-2.87525	8.26703	997.557	844.668	1
CLDN4	CLDN4	NM_001305 .	0.0238586	0.0492865	0.332593	-3.00668	sirna down vs con	-400.667	8.25931	-2.8739	8.25931	321068	272114	1
FOLR1	FOLR1	NM_016724 NM_016725 NM_000802 NM_016729 .	0.0239215	0.0492865	0.298969	-3.34483	sirna down vs con	-22.6667	8.24873	-2.87206	8.24873	1027.56	872	1
LOC100505942	LOC100505942	NR_104656 .	0.0239784	0.0492865	0.342105	-2.92308	sirna down vs con	-4.16667	8.23917	-2.8704	8.23917	34.7222	29.5	1
MAP2K6	MAP2K6	NM_002758 NM_001330450 .	0.0239816	0.0492865	0.383212	-2.60952	sirna down vs con	-28.1667	8.23864	-2.8703	8.23864	1586.72	1348.17	1
ERG28	ERG28	NM_007176 .	0.0241065	0.0492865	0.476464	-2.0988	sirna down vs con	-456	8.21779	-2.86667	8.21779	415872	354244	1
NCSTN	NCSTN	NM_001290184 NM_001290186 NM_001349729 NM_015331 .	0.0241452	0.0492865	0.328824	-3.04114	sirna down vs con	-929.937	8.21137	-2.86555	8.21137	1729570	1474410	1
TBC1D2B	TBC1D2B	NM_015079 NM_144572 .	0.0241641	0.0492865	0.456328	-2.19141	sirna down vs con	-101.667	8.20824	-2.865	8.20824	20672.2	17629.3	1
TMEM184B	TMEM184B	NM_001195071 NM_001195072 NM_012264 .	0.0242403	0.0492865	0.431686	-2.3165	sirna down vs con	-482.497	8.19562	-2.8628	8.19562	465606	397681	1
CENPBD1P1	CENPBD1P1	NR_026052 .	0.0244096	0.0492865	0.446903	-2.23762	sirna down vs con	-62.5	8.1678	-2.85794	8.1678	7812.5	6695.5	1
DPYSL2	DPYSL2	NM_001197293 NM_001386 NM_001244604 .	0.0244707	0.0492865	0.385736	-2.59244	sirna down vs con	-2530.39	8.15781	-2.85619	8.15781	12805700	10988300	1
FAM166A	FAM166A	NM_001001710 .	0.024545	0.0492865	5.07605	5.07605	sirna up vs con	1.42365	8.14571	2.85407	8.14571	4.05356	3.48342	1
JAKMIP3	JAKMIP3	NM_001105521 NM_001323086 NM_001323087 NM_001323088 NM_001323089 NM_001323090 .	0.0245677	0.0492865	0.383721	-2.60606	sirna down vs con	-8.83333	8.14203	-2.85342	8.14203	156.056	134.167	1
LGALS1	LGALS1	NM_002305 .	0.0246101	0.0492865	0.358637	-2.78833	sirna down vs con	-1675.67	8.13516	-2.85222	8.13516	5615720	4832110	1
LOC101928525	LOC101928525	NR_121579 .	0.0252005	0.0492865	0.24179	-4.13582	sirna down vs con	-5.762	8.04102	-2.83567	8.04102	66.4013	57.8047	1
PIP4P1	PIP4P1	NM_001100814 NM_144568 .	0.0252495	0.0492865	0.456979	-2.18828	sirna down vs con	-94.6667	8.03335	-2.83432	8.03335	17923.6	15618	1
TIMM17B	TIMM17B	NM_001167947 NM_005834 .	0.0253153	0.0492865	0.246795	-4.05195	sirna down vs con	-39.1667	8.02306	-2.8325	8.02306	3068.06	2676.83	1
DYNLRB1	DYNLRB1	NM_001281727 NM_001281728 NM_001281729 NM_001319157 NM_014183 NM_177953 NR_104032 .	0.0253416	0.0492865	0.394178	-2.53693	sirna down vs con	-610.672	8.01894	-2.83177	8.01894	745840	651068	1
NEGR1	NEGR1	NM_173808 .	0.025362	0.0492865	2.45588	2.45588	sirna up vs con	16.5	8.01577	2.83121	8.01577	544.5	475.5	1
DNAH17	DNAH17	NM_173628 .	0.0253761	0.0492865	0.422006	-2.36964	sirna down vs con	-6.16876	8.01358	-2.83083	8.01358	76.1071	66.4809	1
LSM7	LSM7	NM_016199 .	0.0253975	0.0492865	0.284387	-3.51634	sirna down vs con	-64.1667	8.01024	-2.83024	8.01024	8234.72	7196.17	1
SREBF2	SREBF2	NM_004599 NR_103834 .	0.0254065	0.0492865	0.393068	-2.54409	sirna down vs con	-866.489	8.00886	-2.82999	8.00886	1501610	1312450	1
SLC16A13	SLC16A13	NM_201566 .	0.025455	0.0492865	0.319703	-3.12791	sirna down vs con	-183	8.00133	-2.82866	8.00133	66978	58596	1
RCN3	RCN3	NM_020650 .	0.025468	0.0492865	0.293103	-3.41176	sirna down vs con	-20.5	7.99932	-2.82831	7.99932	840.5	735.5	1
ELL	ELL	NM_006532 .	0.0255781	0.0492865	0.482659	-2.07186	sirna down vs con	-59.6667	7.98231	-2.8253	7.98231	7120.22	6244	1
MAPK10	MAPK10	NM_001318067 NM_001318068 NM_001318069 NM_001351624 NM_001351625 NM_002753 NM_138980 NM	0.0256143	0.0492865	0.475	-2.10526	sirna down vs con	-3.5	7.97674	-2.82431	7.97674	24.5	21.5	1
EPOP	EPOP	NM_001130677 .	0.0256601	0.0492865	2.26736	2.26736	sirna up vs con	60.8333	7.9697	2.82307	7.9697	7401.39	6500.83	1
ANKRD18A	ANKRD18A	NM_001331100 NM_147195 .	0.0257279	0.0492865	2.30402	2.30402	sirna up vs con	61.6063	7.95933	2.82123	7.95933	7590.66	6675.77	1
PITX2	PITX2	NM_000325 NM_001204397 NM_001204398 NM_001204399 NM_153426 NM_153427 .	0.0257592	0.0492865	0.166667	-6	sirna down vs con	-5	7.95455	-2.82038	7.95455	50	44	1
RGS3	RGS3	NM_144488 NM_001282923 NM_017790 NM_001276261 NM_001322214 NM_130795 NM_001276260 NM_00	0.0257777	0.0492865	0.43254	-2.31193	sirna down vs con	-95.3333	7.95173	-2.81988	7.95173	18176.9	16001.3	1
CCDC159	CCDC159	NM_001080503 .	0.025814	0.0492865	0.104651	-9.55556	sirna down vs con	-12.8333	7.9462	-2.8189	7.9462	329.389	290.167	1
SDSL	SDSL	NM_001304993 NM_138432 .	0.025854	0.0492865	0.479167	-2.08696	sirna down vs con	-12.5	7.94011	-2.81782	7.94011	312.5	275.5	1
PPP6R1	PPP6R1	NM_014931 .	0.0258669	0.0492865	0.403797	-2.47649	sirna down vs con	-235.5	7.93816	-2.81747	7.93816	110921	97811.5	1
ZNHIT1	ZNHIT1	NM_006349 .	0.0258801	0.0492865	0.345823	-2.89165	sirna down vs con	-177.5	7.93615	-2.81712	7.93615	63012.5	55579.5	1
LY6E	LY6E	NM_001127213 NM_002346 NM_001127213.1 NM_002346.1 .	0.0259641	0.0492865	0.330303	-3.02753	sirna down vs con	-184.167	7.92344	-2.81486	7.92344	67834.9	59929.1	1
SNORA66	SNORA66	NR_002444 .	0.0260142	0.0492865	5.125	5.125	sirna up vs con	5.5	7.91589	2.81352	7.91589	60.5	53.5	1
PCED1A	PCED1A	NM_001271168 NM_022760 .	0.026047	0.0492865	0.376947	-2.65289	sirna down vs con	-66.6667	7.91095	-2.81264	7.91095	8888.89	7865.33	1
C3orf14	C3orf14	NM_001291941 NM_001291942 NM_001291943 NM_020685 .	0.0260761	0.0492865	2.20113	2.20113	sirna up vs con	106.5	7.90657	2.81186	7.90657	22684.4	20083.4	1
BORCS6	BORCS6	NM_017622 .	0.0260782	0.0492865	0.375	-2.66667	sirna down vs con	-24.1667	7.90626	-2.81181	7.90626	1168.06	1034.17	1
ITGB7	ITGB7	NM_000889 NR_104181 .	0.0262198	0.0492865	0.3	-3.33333	sirna down vs con	-4.66667	7.88506	-2.80803	7.88506	43.5556	38.6667	1
ROGDI	ROGDI	NM_024589 NR_046480 .	0.026248	0.0492865	0.5	-2	sirna down vs con	-4.83333	7.88086	-2.80729	7.88086	46.7222	41.5	1
C21orf140	C21orf140	NM_001282537 .	0.0262874	0.0492865	0.357143	-2.8	sirna down vs con	-3	7.875	-2.80624	7.875	18	16	1
DBP	DBP	NM_001352 .	0.0262874	0.0492865	0.217391	-4.6	sirna down vs con	-6	7.875	-2.80624	7.875	72	64	1
PRR7	PRR7	NM_001174101 NM_030567 NM_001174102 .	0.0262874	0.0492865	0.357143	-2.8	sirna down vs con	-3	7.875	-2.80624	7.875	18	16	1
VGLL4	VGLL4	NM_001128219 NM_001128220 NM_001128221 NM_001284390 NM_001284391 NM_014667 .	0.0263431	0.0492865	0.416891	-2.39871	sirna down vs con	-323.159	7.86673	-2.80477	7.86673	208864	185852	1
RGP1	RGP1	NM_001080496 .	0.026427	0.0492865	0.336779	-2.9693	sirna down vs con	-102.012	7.85432	-2.80256	7.85432	20812.8	18548.9	1
GLMP	GLMP	NM_001256604 NM_001256605 NM_001256608 NM_001256609 NM_144580 .	0.0264878	0.0492865	0.369958	-2.70301	sirna down vs con	-302.001	7.84536	-2.80096	7.84536	182409	162754	1
FRK	FRK	NM_002031 .	0.0265622	0.0492865	0.390625	-2.56	sirna down vs con	-6.5	7.83444	-2.79901	7.83444	84.5	75.5	1
OXLD1	OXLD1	NM_001039842 NM_001304994 NM_001304995 NM_001304999 NR_130936 NR_130937 NR_130938 NR_13	0.0265818	0.0492865	0.414557	-2.41221	sirna down vs con	-30.8333	7.83155	-2.79849	7.83155	1901.39	1699.5	1
NDUFB7	NDUFB7	NM_004146 .	0.0266194	0.0492865	0.439394	-2.27586	sirna down vs con	-74	7.82605	-2.79751	7.82605	10952	9796	1
SHKBP1	SHKBP1	NM_138392 .	0.0266519	0.0492865	0.407543	-2.45373	sirna down vs con	-200.645	7.82131	-2.79666	7.82131	80517.2	72062.2	1
PDE7B	PDE7B	NM_018945 .	0.0267402	0.0492865	0.413939	-2.41581	sirna down vs con	-161.167	7.80844	-2.79436	7.80844	51949.4	46570.8	1
HSPA6	HSPA6	NM_002155 .	0.0267601	0.0492865	2.36615	2.36615	sirna up vs con	9.10768	7.80554	2.79384	7.80554	165.9	148.779	1
GEMIN8P4	GEMIN8P4	NR_002830 .	0.0267641	0.0492865	0.278352	-3.59257	sirna down vs con	-4.86566	7.80497	-2.79374	7.80497	47.3492	42.4658	1
SHMT2	SHMT2	NM_001166356 NM_005412 NR_029417 NM_001166358 NR_029416 NM_001166359 NR_029415 NM_00116	0.0267941	0.0492865	0.4411	-2.26706	sirna down vs con	-582.002	7.80062	-2.79296	7.80062	677453	607923	1
VPS72	VPS72	NM_001271087 NM_001271088 NM_005997 .	0.026848	0.0492865	0.296209	-3.376	sirna down vs con	-148.5	7.79282	-2.79156	7.79282	44104.5	39617.4	1
EDF1	EDF1	NM_001281297 NM_001281298 NM_001281299 NM_003792 NM_153200 .	0.0269012	0.0492865	0.421944	-2.36998	sirna down vs con	-699.833	7.78513	-2.79018	7.78513	979531	880745	1
STXBP2	STXBP2	NM_001127396 NM_001272034 NM_006949 NR_073560 .	0.0269031	0.0492865	0.281941	-3.54684	sirna down vs con	-194.833	7.78485	-2.79013	7.78485	75919.9	68265.8	1
CENPB	CENPB	NM_001810 .	0.0269561	0.0492865	0.490141	-2.04023	sirna down vs con	-60.3333	7.77722	-2.78877	7.77722	7280.22	6552.67	1
MAPRE3	MAPRE3	NM_012326 NM_001303050 .	0.0269918	0.0492865	0.45	-2.22222	sirna down vs con	-25.6667	7.77209	-2.78785	7.77209	1317.56	1186.67	1
S100A4	S100A4	NM_019554 NM_002961 .	0.0269955	0.0492865	0.198789	-5.03047	sirna down vs con	-1721.01	7.77155	-2.78775	7.77155	5923770	5335670	1
WDR83OS	WDR83OS	NM_016145 .	0.027123	0.0492865	0.357136	-2.80005	sirna down vs con	-224.359	7.7533	-2.78447	7.7533	100674	90892.9	1
DMAP1	DMAP1	NM_001034023 NM_001034024 NM_019100 .	0.0272254	0.0492865	0.417259	-2.39659	sirna down vs con	-109.167	7.73872	-2.78186	7.73872	23834.8	21559.6	1
LRP5	LRP5	NM_001291902 NM_002335 .	0.0272263	0.0492865	0.390279	-2.56227	sirna down vs con	-495.5	7.7386	-2.78183	7.7386	491041	444174	1
TMUB1	TMUB1	NM_001136044 NM_031434 .	0.027282	0.0492865	0.439024	-2.27778	sirna down vs con	-23	7.7307	-2.78041	7.7307	1058	957.999	1
FBXL15	FBXL15	NM_024326 .	0.0275151	0.0492865	0.432	-2.31481	sirna down vs con	-23.6667	7.69786	-2.7745	7.69786	1120.22	1018.67	1
BTBD2	BTBD2	NM_017797 .	0.0275351	0.0492865	0.322323	-3.10247	sirna down vs con	-99.1667	7.69507	-2.774	7.69507	19668.1	17891.5	1
HIST1H4B	HIST1H4B	NM_003544 .	0.0275833	0.0492865	0.450673	-2.21891	sirna down vs con	-40.8333	7.68833	-2.77278	7.68833	3334.72	3036.17	1
TLE3	TLE3	NM_001105192 NM_001282979 NM_001282980 NM_001282981 NM_001282982 NM_005078 NM_020908 .	0.0275954	0.0492865	0.414563	-2.41218	sirna down vs con	-340.335	7.68665	-2.77248	7.68665	231655	210962	1
TRAPPC1	TRAPPC1	NM_001166621 NM_021210 NR_030684 NR_030697 .	0.0276256	0.0492865	0.396075	-2.52478	sirna down vs con	-312.834	7.68243	-2.77172	7.68243	195730	178343	1
DMWD	DMWD	NM_004943 .	0.0276527	0.0492865	0.396321	-2.52321	sirna down vs con	-60.1667	7.67865	-2.77104	7.67865	7240.06	6600.17	1
LOC101928659	LOC101928659	NR_135180 .	0.027739	0.0492865	0.361111	-2.76923	sirna down vs con	-3.83333	7.66667	-2.76887	7.66667	29.3889	26.8333	1
ZNF790-AS1	ZNF790-AS1	NR_040027 NR_040028 .	0.0277458	0.0492865	0.483395	-2.0687	sirna down vs con	-4.64945	7.66573	-2.76871	7.66573	43.2347	39.48	1
HSPG2	HSPG2	NM_001291860 NM_005529 .	0.0277624	0.0492865	0.468437	-2.13476	sirna down vs con	-260.753	7.66343	-2.76829	7.66343	135984	124212	1
RNPEPL1	RNPEPL1	NM_018226 .	0.0277673	0.0492865	0.419444	-2.38411	sirna down vs con	-69.6667	7.66276	-2.76817	7.66276	9706.89	8867.33	1
TNFRSF10C	TNFRSF10C	NM_003841 .	0.0277689	0.0492865	0.218126	-4.58451	sirna down vs con	-4.95221	7.66253	-2.76813	7.66253	49.0487	44.8078	1
AGAP2-AS1	AGAP2-AS1	NR_027032 .	0.0278023	0.0492865	0.349226	-2.86347	sirna down vs con	-71.586	7.65791	-2.76729	7.65791	10249.1	9368.58	1
CAPN1	CAPN1	NM_001198868 NM_001198869 NM_005186 NR_040008 .	0.0278711	0.0492865	0.299176	-3.34251	sirna down vs con	-501.443	7.64842	-2.76558	7.64842	502891	460257	1
LOXL4	LOXL4	NM_032211 .	0.0278815	0.0492865	0.49006	-2.04057	sirna down vs con	-85.5	7.64699	-2.76532	7.64699	14620.5	13383.5	1
GNB2	GNB2	NM_005273 .	0.0279355	0.0492865	0.286145	-3.49474	sirna down vs con	-197.5	7.63956	-2.76398	7.63956	78012.5	71481.5	1
SLC40A1	SLC40A1	NM_014585 .	0.0279887	0.0492865	0.327586	-3.05263	sirna down vs con	-26	7.63226	-2.76265	7.63226	1352	1240	1
TMSB10	TMSB10	NM_021103 .	0.0279976	0.0492865	0.33523	-2.98302	sirna down vs con	-3251.17	7.63104	-2.76243	7.63104	21140200	19392000	1
LINC01687	LINC01687	NR_109959 .	0.0280006	0.0492865	0.175	-5.71429	sirna down vs con	-5.5	7.63063	-2.76236	7.63063	60.5	55.5	1
SNPH	SNPH	NM_001318234 NM_014723 .	0.0280128	0.0492865	0.492462	-2.03061	sirna down vs con	-33.6667	7.62895	-2.76206	7.62895	2266.89	2080	1
CHMP1A	CHMP1A	NM_001083314 NM_002768 NR_046418 .	0.0280223	0.0492865	0.45093	-2.21764	sirna down vs con	-177.166	7.62766	-2.76182	7.62766	62775.7	57610.1	1
FGFR3	FGFR3	NM_000142 NM_001163213 NM_001354809 NM_001354810 NM_022965 NR_148971 .	0.0280621	0.0492865	0.5	-2	sirna down vs con	-2.33333	7.62222	-2.76084	7.62222	10.8889	10	1
LZTS1	LZTS1	NM_021020 .	0.0280621	0.0492865	0.125	-8	sirna down vs con	-2.33333	7.62222	-2.76084	7.62222	10.8889	10	1
C1QTNF6	C1QTNF6	NM_031910 NM_182486 .	0.0282171	0.0492865	0.432927	-2.30986	sirna down vs con	-31	7.60113	-2.75701	7.60113	1922	1770	1
MAP3K11	MAP3K11	NM_002419 .	0.0282429	0.0492865	0.374481	-2.67036	sirna down vs con	-100.5	7.59764	-2.75638	7.59764	20200.5	18611.5	1
LMNTD2	LMNTD2	NM_173573 .	0.0283136	0.0492865	0.285714	-3.5	sirna down vs con	-6.66667	7.58808	-2.75465	7.58808	88.8889	82	1
IFI35	IFI35	NM_001330230 NM_005533 .	0.0283563	0.0492865	0.342105	-2.92308	sirna down vs con	-50	7.58232	-2.7536	7.58232	5000	4616	1
GATA6-AS1	GATA6-AS1	NR_102763 .	0.0283603	0.0492865	0.270833	-3.69231	sirna down vs con	-11.6667	7.58179	-2.7535	7.58179	272.222	251.333	1
OSBPL6	OSBPL6	NM_001201480 NM_001201481 NM_001201482 NM_032523 NM_145739 .	0.0284285	0.0492865	2.0118	2.0118	sirna up vs con	114.333	7.57262	2.75184	7.57262	26144.1	24167.2	1
CTRL	CTRL	NM_001907 .	0.0284827	0.0492865	0.260307	-3.84161	sirna down vs con	-2.84161	7.56535	-2.75052	7.56535	16.1495	14.9427	1
ERCC2	ERCC2	NM_000400 NM_001130867 .	0.0286674	0.0492865	0.450473	-2.21989	sirna down vs con	-78.7521	7.54071	-2.74604	7.54071	12403.8	11514.4	1
G6PD	G6PD	NM_000402 NM_001042351 .	0.028788	0.0492865	0.308528	-3.24119	sirna down vs con	-932.334	7.52474	-2.74313	7.52474	1738490	1617260	1
DCTN3	DCTN3	NM_001281425 NM_001281426 NM_001281427 NM_007234 NM_024348 .	0.0287886	0.0492865	0.429265	-2.32956	sirna down vs con	-274.334	7.52466	-2.74311	7.52466	150518	140023	1
LOC646548	LOC646548	NR_135825 .	0.028804	0.0492865	0.251115	-3.98224	sirna down vs con	-1.24814	7.52263	-2.74274	7.52263	3.11571	2.89925	1
KCTD20	KCTD20	NM_001286579 NM_001286580 NM_173562 NR_104480 NR_104481 .	0.028892	0.0492865	0.471705	-2.11997	sirna down vs con	-1406.87	7.51104	-2.74063	7.51104	3958580	3689240	1
SCARNA5	SCARNA5	NR_003008 .	0.0291232	0.0492865	0.5	-2	sirna down vs con	-3.83333	7.48081	-2.73511	7.48081	29.3889	27.5	1
DNAJC30	DNAJC30	NM_032317 .	0.0291576	0.0492865	0.422414	-2.36735	sirna down vs con	-22.3333	7.47633	-2.73429	7.47633	997.556	934	1
DPM2	DPM2	NM_003863 .	0.0292074	0.0492865	0.429395	-2.32886	sirna down vs con	-66	7.46987	-2.73311	7.46987	8712	8164	1
APBB1	APBB1	NM_001164 NM_001257319 NM_001257320 NM_001257321 NM_001257323 NM_001257325 NM_001257326	0.0292321	0.0492865	0.491525	-2.03448	sirna down vs con	-20	7.46667	-2.73252	7.46667	800	750	1
APOC1	APOC1	NM_001321065 NM_001321066 NM_001645 .	0.0292586	0.0492865	0.35	-2.85714	sirna down vs con	-15.1667	7.46324	-2.73189	7.46324	460.055	431.5	1
SLC44A5	SLC44A5	NM_001130058 NM_001320285 NM_001320287 NM_001320283 NM_152697 .	0.029437	0.0492865	0.303571	-3.29412	sirna down vs con	-6.5	7.44025	-2.72768	7.44025	84.5	79.5	1
2018-09-09	2018-09-09	NM_001113491 NM_001293695 NM_001113492 NM_006640 NM_001113493 NM_001113494 NM_001293696	0.0294438	0.0492865	0.469207	-2.13126	sirna down vs con	-473.997	7.43938	-2.72752	7.43938	449346	422806	1
NGFR	NGFR	NM_002507 .	0.0294573	0.0492865	0.32377	-3.08861	sirna down vs con	-27.5	7.43765	-2.72721	7.43765	1512.5	1423.5	1
LOC100129484	LOC100129484	NM_001354886 .	0.0294873	0.0492865	0.259615	-3.85185	sirna down vs con	-12.8333	7.43382	-2.7265	7.43382	329.389	310.167	1
H6PD	H6PD	NM_004285 NM_001282587 .	0.0295323	0.0492865	0.389801	-2.56541	sirna down vs con	-285.166	7.42805	-2.72545	7.42805	162640	153267	1
PAK4	PAK4	NM_001014831 NM_001014832 NM_001014834 NM_001014835 NM_005884 .	0.0295653	0.0492865	0.31728	-3.15179	sirna down vs con	-80.3333	7.42385	-2.72467	7.42385	12906.9	12170	1
WBP2	WBP2	NM_001330499 NM_001348170 NM_012478 .	0.0295693	0.0492865	0.322307	-3.10263	sirna down vs con	-843.506	7.42334	-2.72458	7.42334	1423000	1341850	1
CCM2	CCM2	NR_030770 NM_001167934 NM_001167935 NM_031443 NM_001029835 .	0.0296214	0.0492865	0.408163	-2.45	sirna down vs con	-58	7.4167	-2.72336	7.4167	6727.99	6349.99	1
PLSCR4	PLSCR4	NM_001128304 NM_001128305 NM_001128306 NM_001177304 NM_020353 .	0.0296362	0.0492865	0.372302	-2.68599	sirna down vs con	-58.1666	7.41481	-2.72302	7.41481	6766.72	6388.16	1
NAB2	NAB2	NM_001330305 NM_005967 .	0.0296446	0.0492865	0.377557	-2.6486	sirna down vs con	-27.8024	7.41375	-2.72282	7.41375	1545.95	1459.67	1
GAS6	GAS6	NM_000820 .	0.0297074	0.0492865	0.373974	-2.67398	sirna down vs con	-178	7.40577	-2.72135	7.40577	63368	59896	1
TKT	TKT	NM_001135055 NM_001064 NM_001258028 NR_047580 .	0.0297486	0.0492865	0.408223	-2.44964	sirna down vs con	-1741.01	7.40055	-2.7204	7.40055	6062240	5734130	1
PLEC	PLEC	NM_000445 NM_201378 NM_201379 NM_201380 NM_201381 NM_201382 NM_201383 NM_201384 .	0.029781	0.0492865	0.398157	-2.51157	sirna down vs con	-5183.89	7.39645	-2.71964	7.39645	53745500	50864700	1
RHOD	RHOD	NM_001300886 NM_014578 .	0.0298107	0.0492865	0.286458	-3.49091	sirna down vs con	-45.6667	7.3927	-2.71895	7.3927	4170.89	3949.34	1
NOB1	NOB1	NM_014062 NR_074074 .	0.0298455	0.0492865	0.413056	-2.42098	sirna down vs con	-325.167	7.38831	-2.71815	7.38831	211467	200353	1
CAPN15	CAPN15	NM_005632 .	0.0298562	0.0492865	0.39486	-2.53254	sirna down vs con	-43.1667	7.38696	-2.7179	7.38696	3726.72	3531.5	1
SH3GLB2	SH3GLB2	NM_001287045 NM_001287046 NM_020145 .	0.0298902	0.0492865	0.389961	-2.56436	sirna down vs con	-52.6667	7.38268	-2.71711	7.38268	5547.57	5260.01	1
TMUB2	TMUB2	NM_001076674 NM_001330235 NM_001353176 NM_001353177 NM_001353178 NM_001353180 NM_001353	0.029937	0.0492865	0.404925	-2.4696	sirna down vs con	-173.12	7.3768	-2.71603	7.3768	59940.8	56879	1
PTMS	PTMS	NM_001330333 NM_002824 .	0.0300132	0.0492865	0.33103	-3.02088	sirna down vs con	-177.5	7.36726	-2.71427	7.36726	63012.7	59871.5	1
KCTD13	KCTD13	NM_178863 NR_110933 .	0.0300967	0.0492865	0.270379	-3.69851	sirna down vs con	-211.833	7.35683	-2.71235	7.35683	89746.4	85393.5	1
MED28	MED28	NM_025205 .	0.0301334	0.0492865	0.452555	-2.20968	sirna down vs con	-150	7.35225	-2.7115	7.35225	45000	42844	1
STX16-NPEPL1	STX16-NPEPL1	NR_037945 .	0.0301924	0.0492865	0.0427049	-23.4165	sirna down vs con	-0.0120478	7.34492	-2.71015	7.34492	0.000290298	0.000276666	1
CARD19	CARD19	NM_001318010 NM_001318011 NM_032310 NR_134464 NR_134465 NR_134466 NR_134467 NR_134468 .	0.030209	0.0492865	0.309327	-3.23283	sirna down vs con	-362.834	7.34286	-2.70977	7.34286	263298	251003	1
CDK5	CDK5	NM_001164410 NM_004935 .	0.0302421	0.0492865	0.304469	-3.2844	sirna down vs con	-41.5	7.33876	-2.70901	7.33876	3444.5	3285.5	1
COX14	COX14	NM_001257133 NM_001257134 NM_032901 .	0.0302594	0.0492865	0.492212	-2.03165	sirna down vs con	-54.3333	7.33661	-2.70862	7.33661	5904.22	5633.33	1
CLK3	CLK3	NM_003992 NM_001130028 .	0.0303156	0.0492865	0.492605	-2.03002	sirna down vs con	-148.667	7.32966	-2.70733	7.32966	44203.5	42215.4	1
MINDY3	MINDY3	NM_001318330 NM_024948 .	0.0304103	0.0492865	0.454123	-2.20204	sirna down vs con	-136.833	7.318	-2.70518	7.318	37446.4	35819.2	1
SUDS3	SUDS3	NM_022491 .	0.0304325	0.0492865	0.457977	-2.18351	sirna down vs con	-253.667	7.31526	-2.70467	7.31526	128694	123147	1
ANAPC11	ANAPC11	NM_001289414 NM_001002244 NM_001002245 NM_001002246 NM_001002247 NM_001002248 NM_001289	0.030462	0.0492865	0.463087	-2.15942	sirna down vs con	-511.498	7.31165	-2.70401	7.31165	523260	500957	1
PGLS	PGLS	NM_012088 .	0.030485	0.0492865	0.33271	-3.00562	sirna down vs con	-114.32	7.30882	-2.70348	7.30882	26138.3	25033.9	1
ADAMTS1	ADAMTS1	NM_006988 .	0.030539	0.0492865	2.90625	2.90625	sirna up vs con	10.1667	7.30221	2.70226	7.30221	206.722	198.167	1
UNC93B1	UNC93B1	NM_030930 .	0.0305715	0.0492865	0.398305	-2.51064	sirna down vs con	-35.5	7.29824	-2.70153	7.29824	2520.5	2417.5	1
GJD3	GJD3	NM_152219 .	0.0305745	0.0492865	0.192308	-5.2	sirna down vs con	-7	7.29787	-2.70146	7.29787	98	94	1
SNORA70G	SNORA70G	NR_033335 .	0.0305745	0.0492865	0.3	-3.33333	sirna down vs con	-3.5	7.29787	-2.70146	7.29787	24.5	23.5	1
TMEM189	TMEM189	NM_001162505 NM_199129 NR_027889 .	0.0306174	0.0492865	0.444157	-2.25146	sirna down vs con	-271.898	7.29263	-2.70049	7.29263	147857	141924	1
OGDH	OGDH	NM_001003941 NM_001165036 NM_002541 .	0.0306175	0.0492865	0.451751	-2.21361	sirna down vs con	-359.835	7.29262	-2.70048	7.29262	258962	248571	1
CCDC102B	CCDC102B	NM_001093729 NM_024781 .	0.0306253	0.0492865	0.166667	-6	sirna down vs con	-1.66667	7.29167	-2.70031	7.29167	5.55556	5.33333	1
TNKS2-AS1	TNKS2-AS1	NR_108070 NR_108071 .	0.0306253	0.0492865	0.166667	-6	sirna down vs con	-1.66667	7.29167	-2.70031	7.29167	5.55556	5.33333	1
AIP	AIP	NM_001302960 NM_003977 NM_001302959 .	0.0307253	0.0492865	0.405947	-2.46338	sirna down vs con	-163.166	7.27951	-2.69806	7.27951	53246.6	51202.1	1
PLPBP	PLPBP	NM_001349349 NM_001349346 NM_001349347 NM_001349348 NM_007198 .	0.0308528	0.0492865	0.471831	-2.1194	sirna down vs con	-125	7.26408	-2.6952	7.26408	31249.9	30113.8	1
AGBL5	AGBL5	NR_138023 NM_001035507 NM_021831 NR_104246 .	0.0308578	0.0492865	0.415808	-2.40496	sirna down vs con	-68.7403	7.26348	-2.69508	7.26348	9450.47	9107.65	1
AGR2	AGR2	NM_006408 .	0.0308758	0.0492865	0.35	-2.85714	sirna down vs con	-15.1667	7.26131	-2.69468	7.26131	460.056	443.5	1
SLC37A2	SLC37A2	NM_001145290 NM_198277 .	0.0309464	0.0492865	0.353367	-2.82992	sirna down vs con	-643.827	7.25281	-2.6931	7.25281	829027	800129	1
LOC729867	LOC729867	NR_123725 .	0.0309724	0.0492865	0.484571	-2.06368	sirna down vs con	-5.85026	7.24968	-2.69252	7.24968	68.451	66.0935	1
MIA-RAB4B	MIA-RAB4B	NR_037775 .	0.0309761	0.0492865	0.242588	-4.12221	sirna down vs con	-25.9703	7.24924	-2.69244	7.24924	1348.92	1302.54	1
TAF6	TAF6	NM_001190415 NM_005641 NM_139315 NR_033792 .	0.0310508	0.0492865	0.436031	-2.29341	sirna down vs con	-173.373	7.24028	-2.69078	7.24028	60116.1	58121.1	1
TBC1D10A	TBC1D10A	NM_001204240 NM_031937 .	0.0310573	0.0492865	0.406452	-2.46032	sirna down vs con	-30.6667	7.2395	-2.69063	7.2395	1880.89	1818.67	1
LOC403323	LOC403323	NR_122076 NR_122077 .	0.03107	0.0492865	0.465959	-2.14611	sirna down vs con	-7.11793	7.23798	-2.69035	7.23798	101.33	97.9983	1
BICC1	BICC1	NM_001080512 .	0.0311324	0.0492865	0.488905	-2.04539	sirna down vs con	-238	7.23053	-2.68897	7.23053	113288	109676	1
HIST1H2AC	HIST1H2AC	NM_003512 .	0.0312423	0.0492865	0.383323	-2.60877	sirna down vs con	-419.744	7.21744	-2.68653	7.21744	352371	341755	1
JMJD7-PLA2G4B	JMJD7-PLA2G4B	NM_001198588 NM_005090 .	0.0312893	0.0492865	0.0833849	-11.9926	sirna down vs con	-1.57361	7.21188	-2.68549	7.21188	4.9525	4.807	1
LAMTOR1	LAMTOR1	NM_017907 .	0.03138	0.0492865	0.487406	-2.05168	sirna down vs con	-135.667	7.20115	-2.6835	7.20115	36810.9	35782.7	1
SLC29A2	SLC29A2	NM_001300868 NM_001300869 NM_001532 NR_125343 .	0.031521	0.0492865	0.46423	-2.15411	sirna down vs con	-153.847	7.18454	-2.6804	7.18454	47338.1	46122.2	1
SH3GL1P2	SH3GL1P2	NR_033420 .	0.0316907	0.0492865	0.387835	-2.57842	sirna down vs con	-10.4137	7.1647	-2.67669	7.1647	216.892	211.906	1
PMS2P4	PMS2P4	NR_046299 NR_046297 NR_022007 .	0.0317626	0.0492865	0.420896	-2.37589	sirna down vs con	-6.65119	7.15632	-2.67513	7.15632	88.4765	86.5439	1
MICALL2	MICALL2	NM_182924 .	0.0318962	0.0492865	0.5	-2	sirna down vs con	-15.8333	7.14084	-2.67223	7.14084	501.389	491.5	1
MFGE8	MFGE8	NM_001114614 NM_001310319 NM_001310320 NM_001310321 NM_005928 .	0.0318979	0.0492865	0.33012	-3.0292	sirna down vs con	-243.166	7.14064	-2.6722	7.14064	118260	115930	1
PAFAH1B3	PAFAH1B3	NM_001145939 NM_001145940 NM_002573 .	0.031914	0.0492865	0.449639	-2.224	sirna down vs con	-97.9703	7.13879	-2.67185	7.13879	19196.4	18823.2	1
TICAM2	TICAM2	NM_021649 .	0.0319264	0.0492865	0.092244	-10.8408	sirna down vs con	-10.0071	7.13735	-2.67158	7.13735	200.285	196.431	1
CNR1	CNR1	NM_001160226 NM_001160258 NM_001160259 NM_016083 NM_033181 .	0.0320976	0.0492865	0.175	-5.71429	sirna down vs con	-5.5	7.11765	-2.66789	7.11765	60.5	59.5	1
MYL1	MYL1	NM_079420 NM_079422 .	0.0321547	0.0492865	0.225806	-4.42857	sirna down vs con	-8	7.11111	-2.66667	7.11111	128	126	1
MRPL49	MRPL49	NR_037567 NM_004927 NR_037568 .	0.0322445	0.0492865	0.427748	-2.33782	sirna down vs con	-335.749	7.10086	-2.66474	7.10086	225454	222252	1
FIS1	FIS1	NM_016068 .	0.0322646	0.0492865	0.268374	-3.72614	sirna down vs con	-109.5	7.09857	-2.66431	7.09857	23980.5	23647.5	1
EBP	EBP	NM_006579 .	0.0322716	0.0492865	0.426779	-2.34313	sirna down vs con	-327.5	7.09777	-2.66416	7.09777	214513	211558	1
BTBD8	BTBD8	NM_183242 .	0.0322823	0.0492865	0.357143	-2.8	sirna down vs con	-21	7.09655	-2.66394	7.09655	882	870	1
ELF4	ELF4	NM_001127197 NM_001421 .	0.0323881	0.0492865	0.464597	-2.1524	sirna down vs con	-1284.28	7.08454	-2.66168	7.08454	3298740	3259380	1
VCAM1	VCAM1	NM_001078 NM_001199834 NM_080682 .	0.0325105	0.0492865	0.285714	-3.5	sirna down vs con	-3.33333	7.07071	-2.65908	7.07071	22.2222	22	1
COL6A2	COL6A2	NM_001849 NM_058174 NM_058175 .	0.0325182	0.0492865	0.334752	-2.98729	sirna down vs con	-156.333	7.06983	-2.65892	7.06983	48880.1	48397.3	1
SUN2	SUN2	NM_001199579 NM_001199580 NM_015374 .	0.032528	0.0492865	0.385034	-2.59718	sirna down vs con	-150.667	7.06873	-2.65871	7.06873	45401	44959.5	1
BCL2L11	BCL2L11	NM_001204106 NM_001204107 NM_001204108 NM_001204109 NM_001204110 NM_001204111 NM_001204	0.0326549	0.0492865	0.456648	-2.18987	sirna down vs con	-188	7.05447	-2.65602	7.05447	70687.8	70142	1
CLCN3	CLCN3	NM_001243372 NM_001829 NM_173872 NM_001243374 .	0.0327242	0.0492865	0.49553	-2.01804	sirna down vs con	-902.157	7.04671	-2.65456	7.04671	1627770	1616980	1
CARNMT1	CARNMT1	NM_001320497 NM_152420 NR_135282 .	0.0327419	0.0492865	2.01323	2.01323	sirna up vs con	117.636	7.04474	2.65419	7.04474	27676.7	27500.9	1
AFAP1	AFAP1	NM_001134647 NM_198595 .	0.0327633	0.0492865	0.471964	-2.1188	sirna down vs con	-1579.26	7.04235	-2.65374	7.04235	4988120	4958120	1
TMEM104	TMEM104	NM_001321264 NM_017728 .	0.0327751	0.0492865	0.483422	-2.06858	sirna down vs con	-161	7.04102	-2.65349	7.04102	51842.1	51540	1
NDUFA13	NDUFA13	NM_015965 .	0.0328622	0.0492865	0.174538	-5.72941	sirna down vs con	-134	7.03133	-2.65166	7.03133	35912	35752	1
VASN	VASN	NM_138440 .	0.0328813	0.0492865	0.380435	-2.62857	sirna down vs con	-38	7.02921	-2.65127	7.02921	2888	2876	1
POTEM	POTEM	NM_001145442 .	0.0330231	0.0492865	0.411433	-2.43053	sirna down vs con	-10.3122	7.01349	-2.6483	7.01349	212.683	212.274	1
OR52I1	OR52I1	NM_001005169 .	0.0330569	0.0492865	0.249826	-4.00279	sirna down vs con	-1.00023	7.00976	-2.64759	7.00976	2.00093	1.99814	1
SNX17	SNX17	NM_001267059 NM_001267060 NM_001267061 NM_014748 NR_049782 NR_049783 NR_049784 NR_04978	0.0330751	0.0492865	0.493657	-2.0257	sirna down vs con	-330.532	7.00775	-2.64722	7.00775	218503	218261	1
HSD17B7	HSD17B7	NM_001304512 NM_001304513 NM_016371 .	0.0331243	0.0492865	0.498196	-2.00724	sirna down vs con	-432.781	7.00233	-2.64619	7.00233	374600	374475	1
CRTC2	CRTC2	NM_181715 .	0.0331431	0.0492865	0.404163	-2.47425	sirna down vs con	-205.167	7.00027	-2.6458	7.00027	84186.7	84183.5	1
CARMIL2	CARMIL2	NM_001013838 NM_001317026 .	0.0331455	0.0492865	0.25	-4	sirna down vs con	-1	7	-2.64575	7	2	2	1
FAM238C	FAM238C	NR_026795 .	0.0331455	0.0492865	0.4	-2.5	sirna down vs con	-2	7	-2.64575	7	8	8	1
LMTK3	LMTK3	NM_001080434 .	0.0331455	0.0492865	0.25	-4	sirna down vs con	-1	7	-2.64575	7	2	2	1
LOC100130548	LOC100130548	NR_135126 .	0.0331455	0.0492865	0.4	-2.5	sirna down vs con	-1	7	-2.64575	7	2	2	1
LOC100506725	LOC100506725	NR_108082 NR_108083 .	0.0331455	0.0492865	0.25	-4	sirna down vs con	-1	7	-2.64575	7	2	2	1
LOC285626	LOC285626	NR_037889 .	0.0331455	0.0492865	0.25	-4	sirna down vs con	-1	7	-2.64575	7	2	2	1
PTCHD1-AS	PTCHD1-AS	NR_073010 .	0.0331455	0.0492865	0.25	-4	sirna down vs con	-1	7	-2.64575	7	2	2	1
SNORD11	SNORD11	NR_003031 .	0.0331455	0.0492865	0.25	-4	sirna down vs con	-1	7	-2.64575	7	2	2	1
SUGCT	SUGCT	NM_001193311 NM_001193312 NM_001193313 NM_024728 .	0.0331455	0.0492865	0.142857	-7	sirna down vs con	-2	7	-2.64575	7	8	8	1
TIGD3	TIGD3	NM_145719 .	0.0331455	0.0492865	2.71429	2.71429	sirna up vs con	4	7	2.64575	7	32	32	1
BRSK2	BRSK2	NM_001256627 NM_001256629 NM_003957 NR_046331 NM_001282218 NM_001256630 .	0.0331455	0.0492865	0.25	-4	sirna down vs con	-2	7	-2.64575	7	8	8	1
ZBTB7C	ZBTB7C	NM_001039360 NM_001318841 .	0.0331455	0.0492865	0.2	-5	sirna down vs con	-4	7	-2.64575	7	32	32	1
CORO1B	CORO1B	NM_001018070 NM_020441 .	0.0331641	0.0492865	0.2975	-3.36134	sirna down vs con	-187.333	6.99796	-2.64537	6.99796	70187.5	70208	1
PPP4C	PPP4C	NM_001303503 NM_001303504 NM_001303506 NM_001303507 NM_002720 .	0.0332046	0.0492865	0.348879	-2.86633	sirna down vs con	-183.833	6.99351	-2.64453	6.99351	67589.1	67651.7	1
DHRS4	DHRS4	NM_001282987 NM_001282988 NM_001282989 NM_001282990 NM_001282991 NM_021004 .	0.0333785	0.0492865	0.304089	-3.28851	sirna down vs con	-14.5033	6.9745	-2.64093	6.9745	420.691	422.229	1
NME3	NME3	NM_002513 .	0.03343	0.0492865	0.404255	-2.47368	sirna down vs con	-18.6667	6.96889	-2.63987	6.96889	696.889	700	1
VPS45	VPS45	NM_001279353 NM_007259 NM_001279354 NM_001279355 NR_103998 .	0.0335182	0.0492865	0.492473	-2.03057	sirna down vs con	-213.5	6.95932	-2.63805	6.95932	91164.3	91697.2	1
BRK1	BRK1	NM_018462 .	0.0335317	0.0492865	0.46103	-2.16906	sirna down vs con	-502.5	6.95785	-2.63777	6.95785	505013	508072	1
C18orf32	C18orf32	NM_001035005 NM_001199346 .	0.0336045	0.0492865	0.195742	-5.10876	sirna down vs con	-4.90541	6.94998	-2.63628	6.94998	48.1262	48.4725	1
MRPL23	MRPL23	NM_021134 .	0.0336284	0.0492865	0.252174	-3.96552	sirna down vs con	-28.6667	6.9474	-2.63579	6.9474	1643.56	1656	1
MXD4	MXD4	NM_006454 .	0.033856	0.0492865	0.330292	-3.02762	sirna down vs con	-122.333	6.92295	-2.63115	6.92295	29930.9	30264	1
TNXB	TNXB	NM_032470 NM_019105.6 NM_032470.9 NM_019105.1 NM_032470.3 NM_032470.7 NM_019105 NM_0324	0.0339011	0.0492865	0.0714286	-14	sirna down vs con	-2.16667	6.91813	-2.63023	6.91813	9.38889	9.5	1
ZGPAT	ZGPAT	NM_001083113 NM_001195653 NM_001195654 NM_032527 NM_181485 .	0.0339053	0.0492865	0.398812	-2.50745	sirna down vs con	-39.628	6.91768	-2.63015	6.91768	3140.75	3178.13	1
PTPRG	PTPRG	NM_002841 .	0.0339066	0.0492865	0.471273	-2.12191	sirna down vs con	-1492.7	6.91754	-2.63012	6.91754	4456280	4509400	1
SHARPIN	SHARPIN	NM_030974 NR_038270 .	0.0340101	0.0492865	0.353982	-2.825	sirna down vs con	-97.3334	6.90651	-2.62802	6.90651	18947.6	19204.1	1
BST2	BST2	NM_004335 .	0.0340198	0.0492865	0.391892	-2.55172	sirna down vs con	-255	6.90548	-2.62783	6.90548	130050	131830	1
CUEDC1	CUEDC1	NM_001271875 NM_001292025 .	0.0340586	0.0492865	0.450276	-2.22086	sirna down vs con	-33.1667	6.90136	-2.62704	6.90136	2200.06	2231.5	1
QPCTL	QPCTL	NM_001163377 NM_017659 .	0.0341168	0.0492865	0.5	-2	sirna down vs con	-16.6667	6.89519	-2.62587	6.89519	555.556	564	1
STRN4	STRN4	NM_001039877 NM_013403 .	0.0341207	0.0492865	0.472808	-2.11502	sirna down vs con	-100.166	6.89478	-2.62579	6.89478	20066.6	20372.8	1
GSTP1	GSTP1	NM_000852 .	0.0341588	0.0492865	0.368764	-2.71176	sirna down vs con	-468.167	6.89075	-2.62502	6.89075	438360	445310	1
AGBL5-AS1	AGBL5-AS1	NR_046730 .	0.0342021	0.0492865	0.0833333	-12	sirna down vs con	-1.83333	6.88618	-2.62415	6.88618	6.72222	6.83333	1
ST6GALNAC6	ST6GALNAC6	NM_001286999 NM_001287000 NM_001287001 NM_001287002 NM_001287003 NM_013443 NR_104629 .	0.0342138	0.0492865	0.336931	-2.96797	sirna down vs con	-184.333	6.88494	-2.62392	6.88494	67957.1	69092.8	1
GTF2IP4	GTF2IP4	NR_003580 .	0.0342596	0.0492865	0.445386	-2.24524	sirna down vs con	-245.827	6.88011	-2.623	6.88011	120862	122968	1
PEG10	PEG10	NM_001040152 NM_001172437 NM_001172438 NM_001184961 NM_001184962 NM_015068 .	0.0343054	0.0492865	0.479047	-2.08748	sirna down vs con	-3201.2	6.87529	-2.62208	6.87529	20495400	20867100	1
PTPN6	PTPN6	NM_080548 NM_002831 NM_080549 .	0.0343242	0.0492865	0.390411	-2.5614	sirna down vs con	-14.8333	6.87331	-2.6217	6.87331	440.056	448.167	1
PC	PC	NM_000920 NM_001040716 NM_022172 .	0.0343786	0.0492865	0.492367	-2.03101	sirna down vs con	-44.3333	6.86761	-2.62061	6.86761	3930.89	4006.66	1
PITPNM1	PITPNM1	NM_001130848 NM_004910 .	0.0344085	0.0492865	0.474619	-2.10695	sirna down vs con	-34.5	6.86447	-2.62001	6.86447	2380.5	2427.5	1
LSS	LSS	NM_001001438 NM_001145436.1 NM_001145437 NM_002340 NM_001001438.1 NM_001145436 NM_00114	0.0344296	0.0492865	0.383595	-2.60691	sirna down vs con	-914.334	6.86226	-2.61959	6.86226	1672010	1705570	1
SETD1B	SETD1B	NM_001353345 .	0.0344348	0.0492865	0.441767	-2.26364	sirna down vs con	-185.333	6.86172	-2.61949	6.86172	68696.9	70081.3	1
NDST3	NDST3	NR_146513 NM_004784 NR_146514 .	0.0344651	0.0492865	0.396465	-2.52229	sirna down vs con	-39.8333	6.85855	-2.61888	6.85855	3173.38	3238.83	1
NCKAP5L	NCKAP5L	NM_001037806 .	0.0344778	0.0492865	0.359375	-2.78261	sirna down vs con	-41	6.85723	-2.61863	6.85723	3362	3432	1
ATAD3C	ATAD3C	NM_001039211 .	0.0345911	0.0492865	0.251935	-3.96928	sirna down vs con	-1.00324	6.84541	-2.61637	6.84541	2.01298	2.05844	1
ABHD8	ABHD8	NM_024527 .	0.0347269	0.0492865	0.341463	-2.92857	sirna down vs con	-9	6.83133	-2.61368	6.83133	162	166	1
TGFB1I1	TGFB1I1	NM_001042454 NM_001164719 NM_015927 .	0.0347401	0.0492865	0.378173	-2.64429	sirna down vs con	-163.333	6.82996	-2.61342	6.82996	53355.5	54683.9	1
PCDHGA11	PCDHGA11	NM_018914 NM_032091 NM_032092 .	0.0347504	0.0492865	0.416565	-2.40058	sirna down vs con	-23.2488	6.8289	-2.61322	6.8289	1081.01	1108.1	1
CYB5R3	CYB5R3	NM_000398 NM_001129819 NM_001171660 NM_001171661 NM_007326 .	0.0347578	0.0492865	0.37952	-2.63491	sirna down vs con	-915.82	6.82813	-2.61307	6.82813	1677450	1719680	1
HIST1H1E	HIST1H1E	NM_005321 .	0.0347642	0.0492865	0.358378	-2.79035	sirna down vs con	-1632.5	6.82747	-2.61294	6.82747	5330110	5464810	1
MGAT5B	MGAT5B	NM_001199172 NM_144677 NM_198955 .	0.0348135	0.0492865	0.484127	-2.06557	sirna down vs con	-10.8333	6.82238	-2.61197	6.82238	234.722	240.833	1
MILR1	MILR1	NM_001085423 NM_001291316 NM_001291317 .	0.034975	0.0494358	0.449248	-2.22594	sirna down vs con	-97.6667	6.80577	-2.60879	6.80577	19077.6	19622	1
ADAM28	ADAM28	NM_001304351 NM_014265 NM_021777 NR_130709 NR_130710 .	0.0351304	0.0495587	0.418572	-2.38908	sirna down vs con	-67.8333	6.78989	-2.60574	6.78989	9202.71	9487.49	1
NAGK	NAGK	NM_001330425 NM_001330426 NM_017567 .	0.0351743	0.0495587	0.341887	-2.92495	sirna down vs con	-158.166	6.78542	-2.60488	6.78542	50033.3	51615.5	1
PYCR2	PYCR2	NM_001271681 NM_013328 .	0.0352478	0.049583	0.446215	-2.24107	sirna down vs con	-139	6.77795	-2.60345	6.77795	38642	39907.9	1
RABAC1	RABAC1	NM_006423 .	0.0355982	0.0495843	0.295959	-3.37885	sirna down vs con	-296.167	6.74261	-2.59665	6.74261	175429	182126	1
MPP4	MPP4	NM_033066 .	0.0356376	0.0495843	2.58333	2.58333	sirna up vs con	6.33333	6.73867	2.59589	6.73867	80.2222	83.3333	1
KLC2	KLC2	NM_001134775 NM_001134776 NM_001134774 NM_001318734 NM_022822 .	0.0356543	0.0495843	0.385246	-2.59574	sirna down vs con	-62.5	6.73699	-2.59557	6.73699	7812.5	8117.5	1
MINDY1	MINDY1	NM_001040217 NM_001163258 NM_001163259 NM_001163260 NM_001319998 NM_018379 .	0.0357377	0.0495843	0.397248	-2.51732	sirna down vs con	-109.5	6.72867	-2.59397	6.72867	23980.5	24947.5	1
NAPA	NAPA	NM_003827 NR_038456 NR_038457 .	0.0357581	0.0495843	0.390291	-2.56219	sirna down vs con	-104.667	6.72663	-2.59357	6.72663	21910.2	22800.6	1
VSIR	VSIR	NM_022153 .	0.0357696	0.0495843	0.3	-3.33333	sirna down vs con	-3.5	6.72549	-2.59336	6.72549	24.5	25.5	1
EP300-AS1	EP300-AS1	NR_110514 .	0.0357696	0.0495843	0.416667	-2.4	sirna down vs con	-1.16667	6.72549	-2.59336	6.72549	2.72222	2.83333	1
GAPDHS	GAPDHS	NM_014364 .	0.0357696	0.0495843	0.416667	-2.4	sirna down vs con	-1.16667	6.72549	-2.59336	6.72549	2.72222	2.83333	1
XAB2	XAB2	NM_020196 .	0.035971	0.0495843	0.311765	-3.20755	sirna down vs con	-97.5	6.7055	-2.5895	6.7055	19012.5	19847.5	1
PLXNB2	PLXNB2	NM_012401 .	0.0359925	0.0495843	0.499395	-2.00242	sirna down vs con	-414	6.70339	-2.58909	6.70339	342792	357960	1
LOC100272217	LOC100272217	NR_027440 .	0.0361396	0.0495843	0.367647	-2.72	sirna down vs con	-7.16667	6.68889	-2.58629	6.68889	102.722	107.5	1
COX8A	COX8A	NM_004074 .	0.0361486	0.0495843	0.424009	-2.35844	sirna down vs con	-435.833	6.68801	-2.58612	6.68801	379901	397624	1
KIAA1191	KIAA1191	NM_001079684 NM_001079685 NM_001287335 NM_001287336 NM_020444 NR_109796 NR_109797 NR_10	0.0361551	0.0495843	0.463595	-2.15706	sirna down vs con	-756.328	6.68737	-2.58599	6.68737	1144060	1197550	1
EIF3G	EIF3G	NM_003755 .	0.0361653	0.0495843	0.43126	-2.31879	sirna down vs con	-298.982	6.68637	-2.5858	6.68637	178780	187166	1
TAPBP	TAPBP	NM_003190 NM_172209 NM_172208 NM_003190.1 NM_172209.1 NM_172208.1 NM_003190.2 NM_172209	0.0362787	0.0495843	0.393773	-2.53954	sirna down vs con	-55.1668	6.67526	-2.58365	6.67526	6086.74	6382.85	1
LMAN2	LMAN2	NM_006816 .	0.0363046	0.0495843	0.434295	-2.30258	sirna down vs con	-588.333	6.67273	-2.58316	6.67273	692272	726225	1
GRK2	GRK2	NM_001619 .	0.0363435	0.0495843	0.335878	-2.97727	sirna down vs con	-58	6.66893	-2.58243	6.66893	6728	7062	1
MAP2K2	MAP2K2	NM_030662 .	0.0363634	0.0495843	0.422347	-2.36772	sirna down vs con	-138.262	6.667	-2.58205	6.667	38232.9	40142.6	1
EFCAB14	EFCAB14	NM_014774 .	0.036419	0.0495843	0.459947	-2.17416	sirna down vs con	-2125.99	6.66158	-2.581	6.66158	9039700	9498940	1
LRCH4	LRCH4	NM_001289934 NM_002319 .	0.0364218	0.0495843	0.352713	-2.83517	sirna down vs con	-83.5001	6.66131	-2.58095	6.66131	13944.5	14653.5	1
STK36	STK36	NM_001243313 NM_015690 .	0.0367442	0.0495843	0.494071	-2.024	sirna down vs con	-42.6666	6.63013	-2.5749	6.63013	3640.88	3843.99	1
ATP5D	ATP5D	NM_001001975 NM_001687 .	0.0368867	0.0495843	0.374101	-2.67308	sirna down vs con	-116	6.61646	-2.57225	6.61646	26912	28472	1
EMP3	EMP3	NM_001425 NM_001313905 .	0.0368963	0.0495843	0.380965	-2.62492	sirna down vs con	-380.501	6.61555	-2.57207	6.61555	289563	306390	1
ATP13A1	ATP13A1	NM_020410 .	0.0369234	0.0495843	0.479869	-2.0839	sirna down vs con	-185.167	6.61296	-2.57157	6.61296	68573.4	72586.8	1
MIF	MIF	NM_002415.1 NM_002415 .	0.0369605	0.0495843	0.400807	-2.49497	sirna down vs con	-519.121	6.60941	-2.57088	6.60941	538973	570824	1
CD151	CD151	NM_001039490 NM_004357 NM_139029 NM_139030 .	0.0369694	0.0495843	0.365165	-2.73849	sirna down vs con	-276.999	6.60857	-2.57071	6.60857	153457	162546	1
MIEN1	MIEN1	NM_001330206 NM_032339 .	0.0369915	0.0495843	0.457475	-2.18591	sirna down vs con	-159.713	6.60647	-2.5703	6.60647	51016.2	54055.1	1
PTCH1	PTCH1	NM_000264 NM_001083602 NM_001083603 NM_001083604 NM_001083605 NM_001083606 NM_001083607	0.0370451	0.0495843	0.442136	-2.26175	sirna down vs con	-324.723	6.60136	-2.56931	6.60136	210889	223625	1
SPAG16	SPAG16	NM_001025436 NM_024532 NR_047659 NR_047660 .	0.0370453	0.0495843	0.3875	-2.58064	sirna down vs con	-49	6.60133	-2.56931	6.60133	4802	5092	1
PLXND1	PLXND1	NM_015103 .	0.0370984	0.0495843	0.39779	-2.51389	sirna down vs con	-254.333	6.59629	-2.56832	6.59629	129371	137289	1
RAB3D	RAB3D	NM_004283 .	0.0371259	0.0495843	0.397661	-2.51471	sirna down vs con	-68.6667	6.59368	-2.56782	6.59368	9430.22	10011.3	1
NDUFA11	NDUFA11	NM_001193375 NM_175614 NR_034166 .	0.0372426	0.0495843	0.407781	-2.45229	sirna down vs con	-137	6.58263	-2.56566	6.58263	37537.9	39918	1
AACS	AACS	NM_001319839 NM_001319840 NM_023928 .	0.0373086	0.0495843	0.396865	-2.51975	sirna down vs con	-121.833	6.57641	-2.56445	6.57641	29686.8	31598.9	1
LINC00942	LINC00942	NR_028415 .	0.037353	0.0495843	0.41791	-2.39286	sirna down vs con	-13	6.57222	-2.56363	6.57222	338	360	1
ZDHHC12	ZDHHC12	NM_001318015 NM_001318016 NM_001318020 NM_001318023 NM_032799 .	0.0373807	0.0495843	0.444445	-2.25	sirna down vs con	-69.9999	6.56962	-2.56313	6.56962	9799.98	10442	1
ALKBH7	ALKBH7	NM_032306 .	0.0373874	0.0495843	0.299144	-3.34287	sirna down vs con	-44.8548	6.56899	-2.563	6.56899	4023.9	4287.92	1
AP5M1	AP5M1	NM_018229 NR_026895 .	0.0374337	0.0495843	0.451767	-2.21353	sirna down vs con	-325.833	6.56464	-2.56216	6.56464	212334	226416	1
USP11	USP11	NM_004651 .	0.0374479	0.0495843	0.45655	-2.19034	sirna down vs con	-139.667	6.56331	-2.5619	6.56331	39013.6	41609.3	1
FAM83G	FAM83G	NM_001039999 .	0.0374919	0.0495843	0.421947	-2.36996	sirna down vs con	-35.7476	6.55918	-2.56109	6.55918	2555.79	2727.55	1
FBXW5	FBXW5	NM_018998 .	0.0376802	0.0495843	0.35309	-2.83214	sirna down vs con	-171	6.54161	-2.55766	6.54161	58482	62580	1
ISG20	ISG20	NM_001303233 NM_001303234 NM_001303235 NR_130134 NM_001303236 NM_001303237 NM_002201 .	0.0376883	0.0495843	0.301136	-3.32075	sirna down vs con	-20.5	6.54086	-2.55751	6.54086	840.5	899.5	1
LRRC8A	LRRC8A	NM_001127245 NM_019594 NM_001127244 .	0.0376898	0.0495843	0.465873	-2.14651	sirna down vs con	-892.174	6.54072	-2.55748	6.54072	1591950	1703730	1
SIX2	SIX2	NM_016932 .	0.0377757	0.0495843	0.426829	-2.34286	sirna down vs con	-7.83333	6.53274	-2.55592	6.53274	122.722	131.5	1
OMD	OMD	NM_005014 .	0.0377959	0.0495843	0.425	-2.35294	sirna down vs con	-3.83333	6.53086	-2.55556	6.53086	29.3889	31.5	1
LMO2	LMO2	NM_001142315 NM_001142316 NM_005574 .	0.0378025	0.0495843	2.25	2.25	sirna up vs con	30.8333	6.53025	2.55544	6.53025	1901.39	2038.16	1
LINC01126	LINC01126	NR_027251 .	0.0378478	0.0495843	0.422414	-2.36735	sirna down vs con	-11.1667	6.52606	-2.55462	6.52606	249.389	267.5	1
IQSEC2	IQSEC2	NM_001111125 NM_015075 NM_001243197 .	0.0379016	0.0495843	0.303402	-3.29595	sirna down vs con	-122.834	6.52108	-2.55364	6.52108	30176.2	32392.4	1
MINK1	MINK1	NM_001024937 NM_001321236 NM_015716 NM_153827 NM_170663 .	0.0379472	0.0495843	0.429134	-2.33028	sirna down vs con	-252.812	6.51688	-2.55282	6.51688	127827	137304	1
NSDHL	NSDHL	NM_001129765 NM_015922 .	0.0382526	0.0496481	0.463579	-2.15713	sirna down vs con	-225.833	6.48888	-2.54733	6.48888	102001	110035	1
SH3RF3-AS1	SH3RF3-AS1	NR_029193 .	0.0382966	0.0496481	0.315055	-3.17405	sirna down vs con	-4.3481	6.48486	-2.54654	6.48486	37.8119	40.8156	1
LOC285556	LOC285556	NM_001354435 .	0.0383149	0.0496481	0.474359	-2.10811	sirna down vs con	-6.83333	6.4832	-2.54621	6.4832	93.3889	100.833	1
RARRES2	RARRES2	NM_002889 .	0.0383215	0.0496481	0.3	-3.33333	sirna down vs con	-43.1667	6.4826	-2.54609	6.4826	3726.72	4024.17	1
LOC100422556	LOC100422556	NR_109775 .	0.0383337	0.0496481	0.5	-2	sirna down vs con	-0.833333	6.48148	-2.54588	6.48148	1.38889	1.5	1
PSAPL1	PSAPL1	NM_001085382 .	0.0383337	0.0496481	0.4	-2.5	sirna down vs con	-5	6.48148	-2.54588	6.48148	50	54	1
BBS1	BBS1	NM_024649 .	0.0383971	0.0496572	0.448517	-2.22957	sirna down vs con	-75.5532	6.47573	-2.54474	6.47573	11416.6	12340.9	1
ZNF883	ZNF883	NM_001101338 .	0.0385212	0.0497025	0.1875	-5.33333	sirna down vs con	-2.16667	6.46448	-2.54253	6.46448	9.38889	10.1667	1
DHCR7	DHCR7	NM_001163817 NM_001360 .	0.0385599	0.0497025	0.456563	-2.19028	sirna down vs con	-1196.82	6.46099	-2.54185	6.46099	2864770	3103760	1
FLJ32255	FLJ32255	NR_104643 .	0.0386048	0.0497025	2.27837	2.27837	sirna up vs con	50.2824	6.45694	2.54105	6.45694	5056.63	5481.92	1
HELZ2	HELZ2	NM_001037335 NM_033405 .	0.0386939	0.0497025	0.4571	-2.1877	sirna down vs con	-61.1667	6.44891	-2.53947	6.44891	7482.73	8122.16	1
NBL1	NBL1	NM_001278164 NM_182744 NM_001278165 NM_001204084 NM_005380 NM_001204085 NM_001204086 NM	0.0387501	0.0497025	0.459733	-2.17518	sirna down vs con	-37.7104	6.44387	-2.53848	6.44387	2844.15	3089.61	1
AKT1	AKT1	NM_001014431 NM_001014432 NM_005163 .	0.0387702	0.0497025	0.457974	-2.18353	sirna down vs con	-273.001	6.44206	-2.53812	6.44206	149059	161969	1
EMC6	EMC6	NM_001014764 NM_031298 .	0.0389157	0.0497635	0.326797	-3.06001	sirna down vs con	-72.7804	6.42906	-2.53556	6.42906	10594	11534.8	1
FAM214B	FAM214B	NM_001317991 NM_025182 NR_134455 .	0.0389306	0.0497635	0.386585	-2.58675	sirna down vs con	-83.8334	6.42772	-2.53529	6.42772	14056.1	15307.5	1
GTPBP6	GTPBP6	NM_012227 .	0.0390678	0.0497715	0.448141	-2.23144	sirna down vs con	-94	6.41552	-2.53289	6.41552	17672	19282	1
NDUFS4	NDUFS4	NM_001318051 NM_002495 NR_134473 NR_134474 NR_134475 .	0.0392045	0.0497715	0.489248	-2.04395	sirna down vs con	-205.833	6.40342	-2.5305	6.40342	84734.5	92629	1
TSPAN14	TSPAN14	NM_001128309 NM_001351266 NM_001351267 NM_001351268 NM_030927 NM_001351269 NM_001351270	0.0392466	0.0497715	0.436091	-2.2931	sirna down vs con	-483.835	6.3997	-2.52976	6.3997	468193	512110	1
PCSK9	PCSK9	NM_174936 NR_110451 .	0.0392509	0.0497715	0.464135	-2.15454	sirna down vs con	-650.007	6.39932	-2.52969	6.39932	845017	924337	1
MLF2	MLF2	NM_005439 NR_026581 .	0.0392732	0.0497715	0.453343	-2.20583	sirna down vs con	-234.334	6.39735	-2.5293	6.39735	109825	120171	1
SARDH	SARDH	NM_001134707 NM_007101 .	0.039335	0.0497715	0.398026	-2.5124	sirna down vs con	-30.5	6.3919	-2.52822	6.3919	1860.5	2037.5	1
MAZ	MAZ	NM_001276275 NM_001042539 NM_001276276 NM_002383 NR_074080 .	0.0394573	0.0497715	0.458904	-2.1791	sirna down vs con	-158	6.38117	-2.5261	6.38117	49927.9	54769.8	1
CALHM2	CALHM2	NM_015916 NR_024552 NR_046344 .	0.0394995	0.0497715	0.472603	-2.11594	sirna down vs con	-51.3333	6.37747	-2.52537	6.37747	5270.22	5784.66	1
CASP9	CASP9	NM_001229 NM_001278054 NM_032996 NR_102732 NR_102733 .	0.0395345	0.0497715	0.480952	-2.07921	sirna down vs con	-18.1667	6.37442	-2.52476	6.37442	660.056	724.834	1
CIITA	CIITA	NM_000246 NM_001286402 NM_001286403 NR_104444 .	0.0396811	0.0497715	0.46875	-2.13333	sirna down vs con	-5.66667	6.36163	-2.52223	6.36163	64.2222	70.6667	1
DBNL	DBNL	NM_001014436 NM_001122956 NM_001284313 NM_001284315 NM_014063 .	0.0397534	0.0497715	0.472616	-2.11588	sirna down vs con	-86.6668	6.35536	-2.52098	6.35536	15022.3	16546	1
PSD4	PSD4	NM_012455 .	0.0397856	0.0497715	0.4677	-2.13812	sirna down vs con	-68.6667	6.35256	-2.52043	6.35256	9430.22	10391.3	1
DCLK1	DCLK1	NM_001195415 NM_001195416 NM_001330071 NM_001330072 NM_004734 NM_001195430 .	0.0398415	0.0497715	2.77143	2.77143	sirna up vs con	20.6667	6.34772	2.51947	6.34772	854.222	942	1
AP1S1	AP1S1	NM_001283 .	0.0400277	0.0497715	0.419355	-2.38462	sirna down vs con	-30	6.33166	-2.51628	6.33166	1800	1990	1
HCAR1	HCAR1	NM_032554 .	0.0400599	0.0497715	0.369231	-2.70833	sirna down vs con	-27.3333	6.3289	-2.51573	6.3289	1494.22	1652.67	1
RHBDD2	RHBDD2	NM_001040456 NM_001040457 NM_001346186 NM_001346187 NM_001346188 NM_001346189 NR_144390	0.0400852	0.0497715	0.378411	-2.64263	sirna down vs con	-265.833	6.32672	-2.5153	6.32672	141334	156374	1
TBC1D17	TBC1D17	NM_001168222 NM_024682 .	0.0400908	0.0497715	0.27115	-3.688	sirna down vs con	-112	6.32624	-2.5152	6.32624	25088	27759.9	1
RGS14	RGS14	NM_006480 .	0.0402993	0.0497715	0.407692	-2.45283	sirna down vs con	-12.8333	6.30841	-2.51165	6.30841	329.389	365.5	1
CLCN7	CLCN7	NM_001114331 NM_001287 .	0.0403054	0.0497715	0.401908	-2.48813	sirna down vs con	-73.1666	6.30789	-2.51155	6.30789	10706.7	11881.5	1
KBTBD4	KBTBD4	NM_001318716 NM_001318717 NM_001318718 NM_001318719 NM_001318720 NM_001318721 NM_001318	0.0403344	0.0497715	0.492047	-2.03232	sirna down vs con	-40.484	6.30542	-2.51106	6.30542	3277.91	3638.99	1
PTPN14	PTPN14	NM_005401 .	0.0404287	0.0497715	0.499555	-2.00178	sirna down vs con	-4125	6.2974	-2.50946	6.2974	34031300	37828100	1
FLOT2	FLOT2	NM_001330170 NM_004475 .	0.0404399	0.0497715	0.475313	-2.10388	sirna down vs con	-237.333	6.29645	-2.50927	6.29645	112654	125242	1
CIC	CIC	NM_001304815 NM_015125 .	0.0404419	0.0497715	0.394073	-2.5376	sirna down vs con	-184	6.29628	-2.50924	6.29628	67711.9	75279.9	1
RFXANK	RFXANK	NM_001278727 NM_003721 NM_134440 NM_001278728 .	0.0404745	0.0497715	0.344669	-2.90133	sirna down vs con	-32.4152	6.29351	-2.50869	6.29351	2101.49	2337.39	1
PEMT	PEMT	NM_001267551 NM_001267552 NM_007169 NM_148172 NM_148173 .	0.040644	0.0497715	0.364821	-2.74107	sirna down vs con	-65	6.27919	-2.50583	6.27919	8450	9420	1
CHPF2	CHPF2	NM_001284295 NM_019015 .	0.0406715	0.0497715	0.448799	-2.22817	sirna down vs con	-321.166	6.27688	-2.50537	6.27688	206295	230061	1
CCDC192	CCDC192	NM_001317938 .	0.0407047	0.0497715	0.3125	-3.2	sirna down vs con	-1.83333	6.27407	-2.50481	6.27407	6.72222	7.5	1
LINC00597	LINC00597	NR_026813 .	0.0407047	0.0497715	0.3125	-3.2	sirna down vs con	-3.66667	6.27407	-2.50481	6.27407	26.8889	30	1
RAB26	RAB26	NM_001308053 NM_014353 .	0.0407047	0.0497715	0.3125	-3.2	sirna down vs con	-3.66667	6.27407	-2.50481	6.27407	26.8889	30	1
TSTA3	TSTA3	NM_001317783 NM_003313 NM_001317783.1 NM_003313.1 .	0.0407433	0.0497715	0.426667	-2.34375	sirna down vs con	-43	6.27084	-2.50416	6.27084	3698	4128	1
ETV4	ETV4	NM_001079675 NM_001261437 NM_001261438 NM_001261439 NM_001986 .	0.0408084	0.0497715	0.376673	-2.65482	sirna down vs con	-108.667	6.26536	-2.50307	6.26536	23616.9	26386.1	1
CDH24	CDH24	NM_022478 NM_144985 .	0.0408249	0.0497715	0.48718	-2.05263	sirna down vs con	-13.3333	6.26398	-2.5028	6.26398	355.555	397.333	1
YIPF4	YIPF4	NM_032312 .	0.0408495	0.0497715	0.48037	-2.08173	sirna down vs con	-75	6.26193	-2.50238	6.26193	11250	12576	1
PDLIM7	PDLIM7	NM_005451 NM_203352 NR_103804 NM_213636 .	0.0408555	0.0497715	0.458416	-2.18142	sirna down vs con	-91.1665	6.26142	-2.50228	6.26142	16622.7	18583.4	1
LLGL2	LLGL2	NM_001015002 NM_001031803 NM_004524 .	0.0411745	0.0498499	0.30117	-3.32039	sirna down vs con	-39.8333	6.23485	-2.49697	6.23485	3173.39	3562.83	1
C6orf47	C6orf47	NM_021184 .	0.0413272	0.0498499	0.2	-5	sirna down vs con	-1.33333	6.22222	-2.49444	6.22222	3.55556	4	1
LINC01535	LINC01535	NR_110718 NR_110719 NR_110720 .	0.0413272	0.0498499	0.2	-5	sirna down vs con	-1.33333	6.22222	-2.49444	6.22222	3.55556	4	1
RNF212B	RNF212B	NM_001282322 .	0.0413272	0.0498499	0.2	-5	sirna down vs con	-1.33333	6.22222	-2.49444	6.22222	3.55556	4	1
TDRD5	TDRD5	NM_001199085 NM_001199089 NM_001199091 NM_001349923 NM_173533 NM_001199092 .	0.0413272	0.0498499	0.2	-5	sirna down vs con	-1.33333	6.22222	-2.49444	6.22222	3.55556	4	1
OBSCN	OBSCN	NM_001098623 NM_001271223 NM_052843 .	0.0413562	0.0498499	0.431451	-2.31776	sirna down vs con	-8.78507	6.21983	-2.49396	6.21983	154.355	173.716	1
PPIL2	PPIL2	NM_001317996 NM_014337 NM_148175 NM_148176 .	0.0415282	0.0498499	0.496823	-2.01279	sirna down vs con	-78.0436	6.20569	-2.49112	6.20569	12181.6	13740.8	1
SCAND1	SCAND1	NM_016558 NM_033630 .	0.041531	0.0498499	0.357143	-2.8	sirna down vs con	-48	6.20547	-2.49108	6.20547	4608	5198	1
RPL29	RPL29	NM_000992 .	0.0415452	0.0498499	0.260776	-3.83471	sirna down vs con	-800.333	6.20431	-2.49084	6.20431	1281070	1445360	1
EDARADD	EDARADD	NM_145861 NM_080738 .	0.0415658	0.0498499	0.486653	-2.05485	sirna down vs con	-135.549	6.20262	-2.49051	6.20262	36746.9	41470.9	1
C6orf226	C6orf226	NM_001008739 .	0.0415662	0.0498499	0.439394	-2.27586	sirna down vs con	-12.3333	6.20259	-2.4905	6.20259	304.222	343.333	1
ZFYVE27	ZFYVE27	NM_001002262 NM_001174119 NM_001174120 NM_001174121 NM_001174122 NM_144588 NM_001002261	0.0416859	0.0498499	0.490315	-2.03951	sirna down vs con	-70.1667	6.19281	-2.48853	6.19281	9846.72	11130.2	1
DNMBP-AS1	DNMBP-AS1	NR_024130 .	0.0417015	0.0498499	0.448119	-2.23155	sirna down vs con	-8.91216	6.19153	-2.48828	6.19153	158.853	179.596	1
APH1A	APH1A	NM_001077628 NM_001243771 NM_001243772 NM_016022 NR_045033 NR_045034 NR_045035 .	0.0418179	0.0498499	0.331102	-3.02022	sirna down vs con	-149.833	6.18206	-2.48638	6.18206	44899.9	50840.5	1
AP2A2	AP2A2	NM_001242837.2 NM_012305.1 NR_144509.1 NR_144510.1 NM_001242837 NM_012305.2 NR_144509.2	0.041818	0.0498499	0.417373	-2.39594	sirna down vs con	-137.5	6.18205	-2.48637	6.18205	37812.5	42815.5	1
ZNF282	ZNF282	NM_001303481 NM_003575 .	0.0419122	0.0498499	0.435662	-2.29536	sirna down vs con	-51.1666	6.17442	-2.48484	6.17442	5236.05	5936.16	1
RANGRF	RANGRF	NM_001330127 NM_001177801 NM_001177802 NM_016492 .	0.0419706	0.0498499	0.376692	-2.65469	sirna down vs con	-39.0488	6.16969	-2.48389	6.16969	3049.61	3460.03	1
SPNS1	SPNS1	NM_001142448 NM_001142449 NM_001142450 NM_001142451 NM_032038 .	0.042024	0.0498499	0.376289	-2.65753	sirna down vs con	-20.1667	6.16537	-2.48302	6.16537	813.389	923.5	1
FBXO36	FBXO36	NM_174899 .	0.042031	0.0498499	0.458781	-2.17969	sirna down vs con	-50.3333	6.16481	-2.4829	6.16481	5066.89	5753.33	1
SELENOM	SELENOM	NM_080430 .	0.0420705	0.0498499	0.237805	-4.20513	sirna down vs con	-20.8333	6.16162	-2.48226	6.16162	868.056	986.167	1
OGFR	OGFR	NM_007346 .	0.04214	0.0498499	0.354167	-2.82353	sirna down vs con	-41.3333	6.15603	-2.48113	6.15603	3416.89	3885.33	1
MIG7	MIG7	NR_148965 .	0.0421633	0.0498499	2.225	2.225	sirna up vs con	24.5	6.15416	2.48076	6.15416	1200.5	1365.5	1
TNFSF12	TNFSF12	NM_003809 NR_037146 .	0.0424252	0.0499281	0.28625	-3.49345	sirna down vs con	-101.217	6.1332	-2.47653	6.1332	20489.8	23385.6	1
SIDT2	SIDT2	NM_001040455 .	0.0424846	0.0499281	0.349351	-2.86245	sirna down vs con	-167.35	6.12847	-2.47557	6.12847	56012.3	63977.9	1
ACOX2	ACOX2	NM_003500 .	0.0424867	0.0499281	4.65	4.65	sirna up vs con	12.1667	6.12831	2.47554	6.12831	296.056	338.167	1
MOSPD3	MOSPD3	NM_001040097 NM_001040098 NM_001040099 NM_023948 .	0.0426214	0.0499281	0.416851	-2.39894	sirna down vs con	-87.6668	6.11761	-2.47338	6.11761	15370.9	17588	1
JUP	JUP	NM_001352773 NM_001352774 NM_001352775 NM_001352776 NM_001352777 NM_002230 NM_021991 .	0.0426238	0.0499281	0.329106	-3.03853	sirna down vs con	-185.167	6.11742	-2.47334	6.11742	68573.4	78466.6	1
CATSPER1	CATSPER1	NM_053054 .	0.0426249	0.0499281	0.389831	-2.56522	sirna down vs con	-36	6.11733	-2.47332	6.11733	2592	2966	1
YBEY	YBEY	NM_001006114 NM_001314022 NM_001314023 NM_001314024 NM_001314025 NM_001314026 NM_058181	0.0426491	0.0499281	0.353333	-2.83019	sirna down vs con	-32.3333	6.11541	-2.47294	6.11541	2090.89	2393.33	1
PROSER2	PROSER2	NM_153256 .	0.0426966	0.0499281	2.58421	2.58421	sirna up vs con	100.333	6.11166	2.47218	6.11166	20133.6	23060	1
SCYL1	SCYL1	NM_001048218 NM_020680 .	0.0428081	0.0499281	0.407862	-2.45181	sirna down vs con	-206.436	6.10286	-2.4704	6.10286	85231.5	97760.8	1
BABAM1	BABAM1	NM_001033549 NM_001288756 NM_001288757 NM_014173 .	0.0428119	0.0499281	0.495941	-2.01637	sirna down vs con	-289.665	6.10256	-2.47034	6.10256	167812	192490	1
LLGL1	LLGL1	NM_004140 .	0.0428773	0.0499281	0.452307	-2.21089	sirna down vs con	-66.8186	6.09742	-2.46929	6.09742	8929.44	10251.2	1
LYPD1	LYPD1	NM_001077427 NM_001321234 NM_001321235 NM_144586 .	0.0429087	0.0499281	0.363723	-2.74935	sirna down vs con	-4.39349	6.09495	-2.4688	6.09495	38.6054	44.338	1
PDXK	PDXK	NM_003681 NM_001331030 .	0.0431335	0.049985	0.4375	-2.28571	sirna down vs con	-616.5	6.07735	-2.46523	6.07735	760144	875548	1
UBL5	UBL5	NM_001048241 NM_024292 .	0.0432015	0.049985	0.350553	-2.85263	sirna down vs con	-117.334	6.07205	-2.46415	6.07205	27534.3	31742.2	1
CD33	CD33	NM_001082618 NM_001177608 NM_001772 .	0.0432708	0.049985	0.277778	-3.6	sirna down vs con	-2.16667	6.06667	-2.46306	6.06667	9.38889	10.8333	1
IGSF10	IGSF10	NM_001178145 NM_001178146 NM_178822 .	0.0433314	0.049985	0.312246	-3.2026	sirna down vs con	-2.5697	6.06196	-2.4621	6.06196	13.2067	15.2503	1
CAMKMT	CAMKMT	NM_024766 .	0.0433576	0.049985	0.5	-2	sirna down vs con	-11.8333	6.05993	-2.46169	6.05993	280.056	323.5	1
MOGS	MOGS	NM_001146158 NM_006302 .	0.0433584	0.049985	0.448379	-2.23026	sirna down vs con	-186.999	6.05987	-2.46168	6.05987	69937.6	80787.8	1
USP20	USP20	NM_001008563 NM_001110303 NM_006676 .	0.043375	0.049985	0.397351	-2.51666	sirna down vs con	-60.6666	6.05858	-2.46142	6.05858	7360.86	8504.63	1
ADAM10	ADAM10	NM_001110 NM_001320570 .	0.0435133	0.049985	0.459027	-2.17852	sirna down vs con	-2466.25	6.04789	-2.45925	6.04789	12164800	14079900	1
PI16	PI16	NM_001199159 NM_153370 .	0.0436493	0.049985	0.22973	-4.35294	sirna down vs con	-28.5	6.03743	-2.45712	6.03743	1624.5	1883.5	1
RPP25L	RPP25L	NM_148178 NM_148179 .	0.0437969	0.049985	0.433735	-2.30556	sirna down vs con	-47	6.02612	-2.45482	6.02612	4418	5131.99	1
ZNF513	ZNF513	NM_001201459 NM_144631 .	0.0438004	0.049985	0.35028	-2.85486	sirna down vs con	-15.3008	6.02586	-2.45476	6.02586	468.227	543.921	1
AMIGO3	AMIGO3	NM_198722 .	0.0438403	0.049985	0.45339	-2.20561	sirna down vs con	-43	6.0228	-2.45414	6.0228	3698	4298	1
MIR137HG	MIR137HG	NR_046105 .	0.0439048	0.049985	2.97368	2.97368	sirna up vs con	12.5	6.01788	2.45314	6.01788	312.5	363.5	1
MIR5047	MIR5047	NR_039969 .	0.0439093	0.049985	0.3	-3.33333	sirna down vs con	-2.33333	6.01754	-2.45307	6.01754	10.8889	12.6667	1
NEDD8	NEDD8	NM_006156 .	0.0439212	0.049985	0.434163	-2.30328	sirna down vs con	-390.14	6.01663	-2.45288	6.01663	304419	354173	1
DOT1L	DOT1L	NM_032482 .	0.0440553	0.049985	0.485155	-2.06119	sirna down vs con	-165.193	6.00644	-2.4508	6.00644	54577.2	63605.2	1
SCAMP4	SCAMP4	NM_001329539 NM_001329540 NM_079834 .	0.0440764	0.049985	0.497585	-2.00971	sirna down vs con	-173.333	6.00484	-2.45048	6.00484	60088.7	70046.9	1
SIRT2	SIRT2	NM_001193286 NM_012237 NM_030593 NR_034146 .	0.0441342	0.049985	0.252577	-3.95919	sirna down vs con	-96.6667	6.00046	-2.44958	6.00046	18688.9	21802	1
PMF1-BGLAP	PMF1-BGLAP	NM_001199661 NM_001199662 NM_001199663 NM_001199664 .	0.0442758	0.049985	0.305061	-3.27803	sirna down vs con	-10.3064	5.98976	-2.4474	5.98976	212.446	248.277	1
TSC2	TSC2	NM_000548 NM_001077183 NM_001114382 NM_001318827 NM_001318829 NM_001318831 NM_001318832	0.0444062	0.049985	0.354298	-2.82249	sirna down vs con	-205.333	5.97995	-2.44539	5.97995	84323.6	98707.3	1
NDUFAF3	NDUFAF3	NM_199074 NM_199073 NM_199069 NM_199070 .	0.0444567	0.049985	0.481705	-2.07596	sirna down vs con	-382.503	5.97617	-2.44462	5.97617	292617	342748	1
GLB1L2	GLB1L2	NM_138342 .	0.0445717	0.049985	0.433333	-2.30769	sirna down vs con	-2.83333	5.96755	-2.44286	5.96755	16.0556	18.8333	1
SERF2	SERF2	NM_001199877 NM_001018108 NM_001199875 NM_001199876 NR_037672 NM_001199878 .	0.0445795	0.049985	0.389942	-2.56448	sirna down vs con	-432.015	5.96697	-2.44274	5.96697	373273	437896	1
COL10A1	COL10A1	NM_000493 .	0.044653	0.049985	0.441667	-2.26415	sirna down vs con	-11.1667	5.96149	-2.44162	5.96149	249.389	292.833	1
LOC105377348	LOC105377348	NR_131186 NR_131185 .	0.0447704	0.049985	0.473389	-2.11243	sirna down vs con	-3.70809	5.95275	-2.43983	5.95275	27.4999	32.3379	1
CAMK1	CAMK1	NM_003656 .	0.0448467	0.049985	0.362318	-2.76001	sirna down vs con	-25.9639	5.94709	-2.43866	5.94709	1348.25	1586.95	1
SDF2	SDF2	NM_006923 NR_045585 .	0.0448841	0.049985	0.43412	-2.30351	sirna down vs con	-191.834	5.94432	-2.4381	5.94432	73600.3	86671.3	1
RPPH1	RPPH1	NR_002312 .	0.0449078	0.049985	0.234375	-4.26667	sirna down vs con	-400.167	5.94256	-2.43774	5.94256	320267	377256	1
KLHL32	KLHL32	NM_001323258 NM_001286250 NM_001286251 NM_001286252 NM_001323252 NM_001323253 NM_001323	0.0449089	0.049985	2.59091	2.59091	sirna up vs con	5.83333	5.94248	2.43772	5.94248	68.0556	80.1667	1
TIMM13	TIMM13	NM_012458 .	0.0449203	0.049985	0.433693	-2.30578	sirna down vs con	-138.343	5.94164	-2.43755	5.94164	38277.7	45095.9	1
TOM1L2	TOM1L2	NM_001033551 NM_001082968 NM_001288786 NM_001288787 NM_001288788 NM_001288789 NM_001350	0.0449534	0.049985	0.493124	-2.02789	sirna down vs con	-86.0001	5.93919	-2.43705	5.93919	14792	17434.1	1
CBX8	CBX8	NM_020649 .	0.0450245	0.049985	0.4875	-2.05128	sirna down vs con	-6.83333	5.93394	-2.43597	5.93394	93.3889	110.167	1
KCTD5	KCTD5	NM_018992 .	0.0454039	0.049985	0.479725	-2.08453	sirna down vs con	-103.055	5.90611	-2.43025	5.90611	21240.7	25174.7	1
PLPP2	PLPP2	NM_003712 NM_177526 NM_177543 .	0.0454294	0.049985	0.428571	-2.33333	sirna down vs con	-106.667	5.90425	-2.42987	5.90425	22755.6	26978.7	1
LOC400684	LOC400684	NR_046201 .	0.0457432	0.049985	0.313953	-3.18519	sirna down vs con	-9.83333	5.88149	-2.42518	5.88149	193.389	230.167	1
POLR2L	POLR2L	NM_021128 .	0.0458786	0.049985	0.447067	-2.2368	sirna down vs con	-128.833	5.87172	-2.42316	5.87172	33196.1	39574.8	1
TMEM91	TMEM91	NM_001098825 NM_001098821 NM_001098822 NM_001098823 NM_001098824 NM_001042595 .	0.0459347	0.049985	0.356065	-2.80848	sirna down vs con	-14.1666	5.86769	-2.42233	5.86769	401.384	478.84	1
FAT4	FAT4	NM_001291285 NM_001291303 NM_024582 .	0.0459642	0.049985	0.428426	-2.33413	sirna down vs con	-1699.46	5.86557	-2.42189	5.86557	5776310	6893480	1
BPI	BPI	NM_001725 .	0.0459782	0.049985	0.244186	-4.09524	sirna down vs con	-10.8333	5.86456	-2.42169	5.86456	234.722	280.167	1
HDGFL2	HDGFL2	NM_001001520 NM_032631 NM_001348169 .	0.0459866	0.049985	0.4	-2.5	sirna down vs con	-76	5.86396	-2.42156	5.86396	11552	13790	1
RADIL	RADIL	NM_018059 .	0.0459893	0.049985	0.346154	-2.88889	sirna down vs con	-5.66667	5.86377	-2.42152	5.86377	64.2222	76.6667	1
BANF1	BANF1	NM_001143985 NM_003860 .	0.0460506	0.049985	0.450655	-2.21899	sirna down vs con	-381.312	5.85938	-2.42061	5.85938	290798	347406	1
LAMTOR2	LAMTOR2	NM_001145264 NM_014017 .	0.0460864	0.049985	0.38484	-2.59848	sirna down vs con	-70.3333	5.85682	-2.42009	5.85682	9893.56	11824.7	1
HARBI1	HARBI1	NM_173811 .	0.0461225	0.049985	0.4875	-2.05128	sirna down vs con	-13.6667	5.85423	-2.41955	5.85423	373.556	446.667	1
MRPS18A	MRPS18A	NM_001193343 NM_018135 .	0.0463517	0.049985	0.432692	-2.31111	sirna down vs con	-78.6668	5.8379	-2.41618	5.8379	12376.9	14840.7	1
C1orf198	C1orf198	NM_001136494 NM_001136495 NM_032800 .	0.0463964	0.049985	0.487806	-2.05	sirna down vs con	-202.999	5.83474	-2.41552	5.83474	82417.4	98877.1	1
TMEM130	TMEM130	NM_001134450 NM_001134451 NM_152913 .	0.0464162	0.049985	0.375	-2.66667	sirna down vs con	-1.66667	5.83333	-2.41523	5.83333	5.55556	6.66667	1
SYK	SYK	NM_001135052 NM_003177 NM_001174168 NM_001174167 .	0.0464162	0.049985	6	6	sirna up vs con	1.66667	5.83333	2.41523	5.83333	5.55556	6.66667	1
GPX4	GPX4	NM_001039847 NM_002085 NM_001039848 .	0.0464199	0.049985	0.347528	-2.87747	sirna down vs con	-347.332	5.83307	-2.41517	5.83307	241279	289548	1
MCOLN1	MCOLN1	NM_020533 .	0.0464226	0.049985	0.411458	-2.43038	sirna down vs con	-37.6667	5.83288	-2.41513	5.83288	2837.56	3405.33	1
PCDHGA12	PCDHGA12	NM_003735 NM_032094 .	0.0464661	0.049985	0.494221	-2.02339	sirna down vs con	-23.2421	5.8298	-2.4145	5.8298	1080.39	1297.26	1
NDUFA7	NDUFA7	NR_135539 NM_005001 .	0.0465264	0.049985	0.453202	-2.20652	sirna down vs con	-37	5.82553	-2.41361	5.82553	2738	3290	1
YIPF2	YIPF2	NM_001321439 NM_001321440 NM_024029 .	0.0466823	0.049985	0.256219	-3.90292	sirna down vs con	-99.6668	5.81454	-2.41134	5.81454	19866.9	23917.4	1
PPDPF	PPDPF	NM_001353423 NM_024299 NR_148427 .	0.0467412	0.049985	0.379481	-2.63518	sirna down vs con	-271.167	5.8104	-2.41048	5.8104	147063	177172	1
XRCC6P5	XRCC6P5	NR_024608 .	0.0467808	0.049985	0.34908	-2.86468	sirna down vs con	-2.20148	5.80762	-2.4099	5.80762	9.69306	11.6832	1
CBR3-AS1	CBR3-AS1	NR_038892 NR_038893 NR_038894 .	0.0468053	0.049985	0.422394	-2.36746	sirna down vs con	-14.5763	5.80591	-2.40954	5.80591	424.94	512.337	1
GRHL1	GRHL1	NM_198182 .	0.0469036	0.049985	0.380952	-2.625	sirna down vs con	-4.33333	5.79902	-2.40812	5.79902	37.5556	45.3333	1
BSDC1	BSDC1	NM_001143888 NM_001143889 NM_001143890 NM_001300958 NM_018045 NR_125352 .	0.0469173	0.049985	0.435561	-2.29589	sirna down vs con	-157.667	5.79807	-2.40792	5.79807	49717.6	60024.1	1
CD164	CD164	NM_001142401 NM_001142402 NM_001142403 NM_001142404 NM_001346500 NM_006016 .	0.0470325	0.049985	0.480662	-2.08047	sirna down vs con	-308.833	5.79003	-2.40625	5.79003	190756	230619	1
SORL1	SORL1	NM_003105 .	0.047063	0.049985	0.388423	-2.57451	sirna down vs con	-121.5	5.7879	-2.40581	5.7879	29524.5	35707.5	1
NLRP3	NLRP3	NM_001079821 NM_001127461 NM_001127462 NM_001243133 NM_004895 NM_183395 .	0.0471888	0.049985	2.76087	2.76087	sirna up vs con	13.5	5.77916	2.40399	5.77916	364.5	441.5	1
CLN6	CLN6	NM_017882 .	0.0471962	0.049985	0.489736	-2.04192	sirna down vs con	-58	5.77865	-2.40388	5.77865	6728	8150	1
ATP6V1F	ATP6V1F	NM_001198909 NM_004231 .	0.0472368	0.049985	0.487681	-2.05052	sirna down vs con	-117.833	5.77584	-2.4033	5.77584	27769.4	33655	1
ASNA1	ASNA1	NM_004317 .	0.0472621	0.049985	0.203704	-4.90909	sirna down vs con	-186.333	5.77408	-2.40293	5.77408	69440.2	84183.3	1
INHBB	INHBB	NM_002193 .	0.0474149	0.049985	0.392857	-2.54545	sirna down vs con	-2.83333	5.76353	-2.40074	5.76353	16.0556	19.5	1
LINC01134	LINC01134	NR_024455 .	0.0474385	0.049985	0.214286	-4.66667	sirna down vs con	-1.83333	5.7619	-2.4004	5.7619	6.72222	8.16667	1
PEX16	PEX16	NM_004813 NM_057174 .	0.0475105	0.049985	0.303371	-3.2963	sirna down vs con	-20.6667	5.75695	-2.39937	5.75695	854.223	1038.67	1
RRAS	RRAS	NM_006270 .	0.0475724	0.049985	0.273238	-3.65981	sirna down vs con	-237.167	5.7527	-2.39848	5.7527	112496	136888	1
MAPK8IP3	MAPK8IP3	NM_001318852 NM_015133 NM_001040439 .	0.0476733	0.049985	0.40932	-2.44308	sirna down vs con	-78.1667	5.74578	-2.39704	5.74578	12220.1	14887.5	1
NDUFC2	NDUFC2	NM_001204054 NM_001204055 NM_004549 .	0.0477554	0.049985	0.45981	-2.17481	sirna down vs con	-100.809	5.74017	-2.39587	5.74017	20324.9	24785.7	1
COPE	COPE	NM_001330469 NM_007263 NM_199442 NM_199444 .	0.04777	0.049985	0.342688	-2.91811	sirna down vs con	-128.833	5.73918	-2.39566	5.73918	33195.9	40488.7	1
VPS25	VPS25	NM_032353 .	0.0477837	0.049985	0.479558	-2.08525	sirna down vs con	-157	5.73824	-2.39546	5.73824	49298	60138	1
PLEKHG4	PLEKHG4	NM_001129727 NM_001129728 NM_001129729 NM_001129731 .	0.0478869	0.049985	0.443864	-2.25294	sirna down vs con	-71	5.73121	-2.39399	5.73121	10082	12314	1
LENG8	LENG8	NM_052925 .	0.0478917	0.049985	0.450352	-2.22049	sirna down vs con	-550.8	5.73088	-2.39393	5.73088	606762	741132	1
ZMAT5	ZMAT5	NM_001003692 NM_001318129 NM_019103 .	0.0479051	0.049985	0.404831	-2.47017	sirna down vs con	-34.2882	5.72997	-2.39374	5.72997	2351.36	2872.53	1
ATXN2-AS	ATXN2-AS	NR_146497 .	0.0479448	0.049985	0.25	-4	sirna down vs con	-1.5	5.72727	-2.39317	5.72727	4.5	5.5	1
GSG1	GSG1	NM_001080554 NM_001080555 NM_001206842 NM_001206843 NM_001206845 NM_031289 NM_153823 .	0.0479448	0.049985	5.5	5.5	sirna up vs con	1.5	5.72727	2.39317	5.72727	4.5	5.5	1
HCRTR1	HCRTR1	NM_001525 .	0.0479448	0.049985	0.1	-10	sirna down vs con	-1.5	5.72727	-2.39317	5.72727	4.5	5.5	1
KRTAP5-7	KRTAP5-7	NM_001012503 .	0.0479448	0.049985	0.1	-10	sirna down vs con	-1.5	5.72727	-2.39317	5.72727	4.5	5.5	1
LINC00896	LINC00896	NR_026919 .	0.0479448	0.049985	0.181818	-5.5	sirna down vs con	-3	5.72727	-2.39317	5.72727	18	22	1
LINC01931	LINC01931	NR_145421 .	0.0479448	0.049985	0.1	-10	sirna down vs con	-1.5	5.72727	-2.39317	5.72727	4.5	5.5	1
LPP-AS1	LPP-AS1	NR_046623 .	0.0479448	0.049985	0.1	-10	sirna down vs con	-1.5	5.72727	-2.39317	5.72727	4.5	5.5	1
SLC7A5P2	SLC7A5P2	NR_002594 .	0.0480175	0.049985	0.479437	-2.08578	sirna down vs con	-20.0999	5.72234	-2.39214	5.72234	808.009	988.417	1
CALHM3	CALHM3	NM_001129742 .	0.0481012	0.049985	0.416667	-2.4	sirna down vs con	-2.33333	5.71667	-2.39096	5.71667	10.8889	13.3333	1
DBIL5P2	DBIL5P2	NR_036635 .	0.0481262	0.049985	0.0714286	-14	sirna down vs con	-2.16667	5.71498	-2.3906	5.71498	9.38889	11.5	1
SERTAD3	SERTAD3	NM_013368 NM_203344 .	0.0481444	0.049985	0.351351	-2.84616	sirna down vs con	-72.0001	5.71375	-2.39034	5.71375	10368	12702	1
POR	POR	NM_000941 .	0.0481513	0.049985	0.425662	-2.34928	sirna down vs con	-94	5.71328	-2.39025	5.71328	17672	21652	1
CAPG	CAPG	NM_001256139 NM_001256140 NM_001320732 NM_001320733 NM_001320734 NM_001747 .	0.0482821	0.049985	0.407667	-2.45298	sirna down vs con	-597.661	5.70446	-2.3884	5.70446	714396	876642	1
CCDC85B	CCDC85B	NM_006848 .	0.0483103	0.049985	0.402778	-2.48276	sirna down vs con	-71.6667	5.70257	-2.388	5.70257	10272.2	12609.3	1
TCN2	TCN2	NM_000355 NM_001184726 .	0.0483126	0.049985	0.391304	-2.55556	sirna down vs con	-23.3333	5.70241	-2.38797	5.70241	1088.89	1336.67	1
MAST1	MAST1	NM_014975 .	0.0484536	0.049985	0.382353	-2.61538	sirna down vs con	-14	5.69295	-2.38599	5.69295	392	482	1
FAM117A	FAM117A	NM_030802 .	0.0484806	0.049985	0.494709	-2.02139	sirna down vs con	-31.8333	5.69114	-2.38561	5.69114	2026.72	2492.83	1
MTMR14	MTMR14	NM_001077525 NM_001077526 NM_022485 .	0.048563	0.049985	0.468847	-2.13289	sirna down vs con	-281.335	5.68563	-2.38446	5.68563	158298	194893	1
LINC00116	LINC00116	NM_001355251 NR_027063 .	0.0486289	0.049985	0.333333	-3	sirna down vs con	-40.6667	5.68123	-2.38353	5.68123	3307.56	4075.34	1
ACOX3	ACOX3	NM_001101667 NM_003501 .	0.0487028	0.049985	0.470588	-2.125	sirna down vs con	-27	5.6763	-2.3825	5.6763	1458	1798	1
SPATC1L	SPATC1L	NM_001142854 NM_032261.1 NM_001142854.1 NM_032261 .	0.0487748	0.049985	0.311594	-3.2093	sirna down vs con	-15.8333	5.67151	-2.38149	5.67151	501.389	618.833	1
CIB1	CIB1	NM_001277764 NM_006384 NR_102427 NR_102428 .	0.0488335	0.049985	0.383106	-2.61025	sirna down vs con	-120.5	5.66762	-2.38068	5.66762	29040.5	35867.6	1
OSGIN1	OSGIN1	NM_182981 .	0.0488517	0.049985	0.461735	-2.16575	sirna down vs con	-35.1667	5.66641	-2.38042	5.66641	2473.39	3055.5	1
DNAH2	DNAH2	NM_020877 NM_001303270 .	0.0489282	0.049985	0.446364	-2.24032	sirna down vs con	-662.333	5.66135	-2.37936	5.66135	877371	1084830	1
YIF1A	YIF1A	NM_001300861 NM_020470 .	0.0490085	0.049985	0.40177	-2.48899	sirna down vs con	-112.667	5.65604	-2.37824	5.65604	25387.6	31420.1	1
CTSD	CTSD	NM_001909 .	0.0490457	0.049985	0.440857	-2.26831	sirna down vs con	-2165	5.65359	-2.37773	5.65359	9374450	11607000	1
OTUB1	OTUB1	NM_017670 NR_003089 .	0.0490677	0.049985	0.361112	-2.76923	sirna down vs con	-130.333	5.65214	-2.37742	5.65214	33973.4	42075	1
ADD2	ADD2	NM_001185054 NM_001617 NM_017488 NM_001185055 NM_017482 .	0.0491737	0.049985	0.423077	-2.36364	sirna down vs con	-2.5	5.64516	-2.37595	5.64516	12.5	15.5	1
LINC02412	LINC02412	NR_120492 .	0.0491737	0.049985	0.318182	-3.14286	sirna down vs con	-2.5	5.64516	-2.37595	5.64516	12.5	15.5	1
LOC105374546	LOC105374546	NR_134673 NR_134674 NR_134675 .	0.0491737	0.049985	0.166667	-6	sirna down vs con	-2.5	5.64516	-2.37595	5.64516	12.5	15.5	1
TNFRSF12A	TNFRSF12A	NM_016639 .	0.0493208	0.049985	0.33892	-2.95055	sirna down vs con	-236.667	5.63551	-2.37392	5.63551	112022	139145	1
KRTAP2-3	KRTAP2-3	NM_001165252 .	0.0493253	0.049985	9	9	sirna up vs con	5.33333	5.63522	2.37386	5.63522	56.8889	70.6667	1
SPATA2L	SPATA2L	NM_152339 .	0.0493272	0.049985	0.328947	-3.04	sirna down vs con	-8.5	5.6351	-2.37384	5.6351	144.5	179.5	1
TCP11L1	TCP11L1	NM_018393 NM_001145541 .	0.0493518	0.049985	0.497474	-2.01015	sirna down vs con	-99.5003	5.63349	-2.3735	5.63349	19800.6	24603.7	1
CRLF2	CRLF2	NM_001012288 NM_022148.1 NR_110830 NM_001012288.1 NM_022148 NR_110830.1 .	0.0493955	0.049985	0.375	-2.66667	sirna down vs con	-8.33333	5.63063	-2.37289	5.63063	138.889	172.667	1
LOC646471	LOC646471	NR_024498 .	0.0494376	0.049985	0.467311	-2.1399	sirna down vs con	-19.8009	5.62788	-2.37231	5.62788	784.148	975.33	1
SLC37A1	SLC37A1	NM_018964 NM_001320537 .	0.0494396	0.049985	0.375	-2.66667	sirna down vs con	-39.1666	5.62775	-2.37229	5.62775	3068.05	3816.16	1
PRR12	PRR12	NM_020719 .	0.0494424	0.049985	0.48374	-2.06723	sirna down vs con	-84.6667	5.62756	-2.37225	5.62756	14336.9	17833.3	1
FKBP8	FKBP8	NM_001308373 NM_012181 .	0.0494986	0.049985	0.190939	-5.23729	sirna down vs con	-83.3333	5.6239	-2.37148	5.6239	13888.9	17287.3	1
RNF167	RNF167	NM_001320356 NM_001320357 NM_001320358 NM_001320359 NM_001320360 NM_001320361 NM_001320	0.049587	0.049985	0.385994	-2.59072	sirna down vs con	-125.667	5.61815	-2.37026	5.61815	31584.2	39352.7	1
CLIC3	CLIC3	NM_004669 .	0.0496003	0.049985	0.235294	-4.25	sirna down vs con	-21.6667	5.61728	-2.37008	5.61728	938.889	1170	1
PKN1	PKN1	NM_002741 NM_213560 .	0.0497039	0.049985	0.432919	-2.3099	sirna down vs con	-257.833	5.61056	-2.36866	5.61056	132956	165882	1
OLFML2A	OLFML2A	NM_182487 NM_001282715 .	0.0498234	0.049985	0.366516	-2.7284	sirna down vs con	-786.998	5.60283	-2.36703	5.60283	1238730	1547630	1
ADGRF2	ADGRF2	NM_153839 .	0.0498672	0.049985	0.142857	-7	sirna down vs con	-2	5.6	-2.36643	5.6	8	10	1
LINC00944	LINC00944	NR_033878 .	0.0498672	0.049985	0.142857	-7	sirna down vs con	-2	5.6	-2.36643	5.6	8	10	1
SLC29A4	SLC29A4	NM_001040661 NM_001300847 NM_153247 .	0.0498672	0.049985	0.25	-4	sirna down vs con	-2	5.6	-2.36643	5.6	8	10	1
PFKL	PFKL	NM_001002021 NM_002626 .	0.0499176	0.049985	0.434793	-2.29994	sirna down vs con	-214.491	5.59675	-2.36575	5.59675	92012.9	115083	1
G6PC3	G6PC3	NM_001319945 NM_138387 NR_028581 NR_028582 .	0.0499557	0.049985	0.43297	-2.30963	sirna down vs con	-276.332	5.5943	-2.36523	5.5943	152718	191093	1
MKNK1-AS1	MKNK1-AS1	NR_038403 .	0.049985	0.049985	0.390817	-2.55874	sirna down vs con	-4.71855	5.59241	-2.36483	5.59241	44.5295	55.7375	1

## Sheet: kegg Pathways
Category Term Count % PValue Genes List Total Pop Hits Pop Total Fold Enrichment Bonferroni Benjamini FDR
KEGG_PATHWAY hsa05010:Alzheimer's disease 18 0.016751354067787147 4.347282831881796E-4 ATP5D, ADAM10, APH1A, NDUFB7, NDUFA7, COX8A, NDUFC2, NDUFA13, BAD, CDK5, CAPN1, NDUFA11, NCSTN, NDUFS7, NDUFS4, CASP9, NDUFC2-KCTD14, APBB1 280 168 6879 2.632270408163265 0.10105334750054329 0.10105334750054329 0.5614984487551378
KEGG_PATHWAY hsa01230:Biosynthesis of amino acids 11 0.010236938596981033 5.922404515741416E-4 SHMT2, PYCR2, BCAT2, PFKL, ACO2, SDSL, IDH2, IDH1, MAT2B, TKT, PC 280 72 6879 3.753422619047619 0.13510043994003462 0.07000023652693044 0.7642233313365776
KEGG_PATHWAY hsa00100:Steroid biosynthesis 6 0.005583784689262382 9.934566268919643E-4 EBP, DHCR7, LSS, HSD17B7, NSDHL, DHCR24 280 20 6879 7.370357142857143 0.21613452066987182 0.07796548261327252 1.2788839620725412
KEGG_PATHWAY hsa01100:Metabolic pathways 70 0.06514415470806113 0.0016413899221554863 ATP5D, ACOX2, NDST3, SGMS2, CNDP2, LSS, CHPF2, OGDH, ACOX3, NDUFS7, ST6GALNAC6, NDUFS4, ACOT8, SARDH, DHCR24, PDXK, ACO2, PFKL, ACADS, ALDH5A1, NDUFC2, PDXP, NDUFA13, MOGS, PIGQ, NDUFA11, ATP6V1F, PYCR2, PGLS, MTMR14, DHRS4, NME3, G6PD, H6PD, LCLAT1, MVK, MGAT5B, BCAT2, NDUFB7, POLR2L, MVD, GALNT4, G6PC3, PLPP2,…
KEGG_PATHWAY hsa01200:Carbon metabolism 13 0.012098200160068495 0.0019873063418764632 SHMT2, ACO2, PFKL, ACADS, SDSL, TKT, OGDH, PGLS, G6PD, H6PD, IDH2, IDH1, PC 280 113 6879 2.8263906447534763 0.3857630391322986 0.09287488907957653 2.5431576261121247
KEGG_PATHWAY hsa01130:Biosynthesis of antibiotics 19 0.017681984849330874 0.0023127283674408408 SHMT2, BCAT2, PFKL, ACO2, MVD, SDSL, TKT, LSS, OGDH, FNTB, PYCR2, PGLS, G6PD, NME3, IDH2, IDH1, MVK, HSD17B7, NSDHL 280 212 6879 2.201836253369272 0.432931221014909 0.0902139162260539 2.953868014354788
KEGG_PATHWAY hsa04932:Non-alcoholic fatty liver disease (NAFLD) 15 0.013959461723155956 0.00314928561217399 NDUFB7, NDUFA7, COX8A, ADIPOR2, NDUFC2, MLXIPL, NDUFA13, MAPK10, BCL2L11, NDUFA11, NDUFS7, AKT1, NDUFS4, NDUFC2-KCTD14, MAP3K11 280 151 6879 2.440515610217597 0.5382780859809876 0.1045231655771176 4.00235561916219
KEGG_PATHWAY hsa04015:Rap1 signaling pathway 18 0.016751354067787147 0.004946509321303208 FGFR4, FGFR3, MAP2K2, BCAR1, CSF1, SIPA1, FPR1, RGS14, AKT1, ACTG1, ID1, CNR1, RRAS, PDGFRB, NGFR, EGF, MAP2K6, CSF1R 280 210 6879 2.105816326530612 0.7032609153501601 0.1408938181569046 6.219624418621883
KEGG_PATHWAY hsa04360:Axon guidance 13 0.012098200160068495 0.005231367263095551 PLXNA1, LIMK1, PLXNB2, PLXNB3, DPYSL2, EPHB3, CDK5, SEMA6B, RGS3, PAK4, RHOD, SEMA4D, NFATC3 280 127 6879 2.514820022497188 0.723363027239526 0.13305803698113516 6.566688418161759
KEGG_PATHWAY hsa05016:Huntington's disease 16 0.014890092504699685 0.011038397658942711 ATP5D, POLR2L, NDUFB7, DNAH17, NDUFA7, COX8A, NDUFC2, NDUFA13, DNAH2, NDUFA11, NDUFS7, AP2A2, NDUFS4, HDAC1, CASP9, NDUFC2-KCTD14 280 192 6879 2.0473214285714283 0.9340886318846102 0.23810340505870586 13.388561233603735
KEGG_PATHWAY hsa04146:Peroxisome 9 0.008375677033893573 0.01877772269359313 ACOX2, DHRS4, ACOT8, PEX16, IDH2, IDH1, MVK, PEX10, ACOX3 280 83 6879 2.663984509466437 0.9903835909560766 0.34440212241283796 21.766885544063076
KEGG_PATHWAY hsa05231:Choline metabolism in cancer 10 0.009306307815437303 0.02091464258735088 AKT1, JMJD7-PLA2G4B, SLC44A2, MAP2K2, SLC44A5, TSC2, PDGFRB, MAPK10, EGF, PLPP2 280 101 6879 2.4324611032531824 0.9943631546866235 0.35048925052930957 23.94473048328276
KEGG_PATHWAY hsa04151:PI3K-Akt signaling pathway 23 0.021404507975505797 0.022875711362524732 CRTC2, FGFR4, PHLPP2, TNXB, FGFR3, MAP2K2, CSF1, PKN1, BAD, G6PC3, BCL2L11, AKT1, CASP9, GNB2, ITGB7, ATF6B, TSC2, COL6A2, PDGFRB, NGFR, EGF, SYK, CSF1R 280 345 6879 1.637857142857143 0.9965509209036332 0.35346424070554117 25.89398939473294
KEGG_PATHWAY hsa00030:Pentose phosphate pathway 5 0.004653153907718651 0.0282910021699776 PGLS, G6PD, PFKL, H6PD, TKT 280 29 6879 4.235837438423645 0.9991161573882985 0.3948208960405428 31.039828454454298
KEGG_PATHWAY hsa01210:2-Oxocarboxylic acid metabolism 4 0.0037225231261749214 0.029435417987682917 BCAT2, ACO2, IDH2, IDH1 280 17 6879 5.780672268907563 0.9993378024986838 0.38614494598172944 32.084189603805044
KEGG_PATHWAY hsa00020:Citrate cycle (TCA cycle) 5 0.004653153907718651 0.03163509623524933 ACO2, IDH2, IDH1, OGDH, PC 280 30 6879 4.0946428571428575 0.9996201911772743 0.3887444497805459 34.0506805003423
KEGG_PATHWAY hsa00190:Oxidative phosphorylation 11 0.010236938596981033 0.04325843784555557 ATP5D, NDUFS7, NDUFS4, NDUFB7, NDUFA7, COX8A, NDUFC2, NDUFA13, NDUFC2-KCTD14, ATP6V1F, NDUFA11 280 133 6879 2.031928034371643 0.999980289984072 0.4712907837794381 43.59766102130502
KEGG_PATHWAY hsa05230:Central carbon metabolism in cancer 7 0.006514415470806113 0.044296583853490896 SLC16A3, AKT1, FGFR3, G6PD, PFKL, MAP2K2, PDGFRB 280 64 6879 2.6871093750000004 0.99998489332432 0.4602706312870932 44.38507969356843
KEGG_PATHWAY hsa04010:MAPK signaling pathway 17 0.015820723286243416 0.051470199101417445 FGFR4, IL1R1, FGFR3, MAP2K2, MAPK10, AKT1, JMJD7-PLA2G4B, HSPA2, MAP3K3, HSPA6, RRAS, MAPK8IP3, PDGFRB, EGF, NFATC3, MAP2K6, MAP3K11 280 253 6879 1.6508046301524562 0.9999976149904408 0.49408398480501603 49.55501703442964
KEGG_PATHWAY hsa05012:Parkinson's disease 11 0.010236938596981033 0.06229239939566744 ATP5D, NDUFS7, NDUFS4, NDUFB7, CASP9, NDUFA7, COX8A, NDUFC2, NDUFA13, NDUFC2-KCTD14, NDUFA11 280 142 6879 1.9031438631790742 0.9999998566090078 0.5451940963092134 56.52067658502199
KEGG_PATHWAY hsa04014:Ras signaling pathway 15 0.013959461723155956 0.07538679070409769 FGFR4, FGFR3, MAP2K2, CSF1, BAD, MAPK10, AKT1, JMJD7-PLA2G4B, GNB2, PAK4, RRAS, PDGFRB, NGFR, EGF, CSF1R 280 226 6879 1.6306099873577748 0.9999999954267712 0.5992553264197356 63.75945140981039
KEGG_PATHWAY hsa04810:Regulation of actin cytoskeleton 14 0.013028830941612226 0.0842549526744873 FGFR4, FGFR3, LIMK1, MAP2K2, BCAR1, PPP1R12C, MYL9, ACTG1, PAK4, ITGB7, RRAS, PDGFRB, BRK1, EGF 280 210 6879 1.637857142857143 0.9999999995687077 0.6247611413707401 68.01150828725953
KEGG_PATHWAY hsa05164:Influenza A 12 0.011167569378524764 0.09544466904908824 CIITA, ACTG1, AKT1, TNFRSF10C, HSPA2, CASP9, MAP2K2, HSPA6, MAPK10, NLRP3, FURIN, MAP2K6 280 174 6879 1.694334975369458 0.9999999999787866 0.6564899024222799 72.71965782438198

## Sheet: IPA -canonical pathway gene lit
Gene Involved in mytochondrila dysfunction
Symbol	Entrez Gene Name	Gene Symbol - human (HUGO / HGNC / Entrez Gene)	Expr Log Ratio	Expected	Location	Type(s)
ACO2	aconitase 2	ACO2	-2.951		Cytoplasm	enzyme
APH1A	aph-1 homolog A, gamma-secretase subunit	APH1A	-3.02		Cytoplasm	peptidase
ATP5F1D	ATP synthase F1 subunit delta	ATP5D	-2.673		Cytoplasm	transporter
CASP9	caspase 9	CASP9	-2.079		Cytoplasm	peptidase
COX8A	cytochrome c oxidase subunit 8A	COX8A	-2.358		Cytoplasm	enzyme
CYB5R3	cytochrome b5 reductase 3	CYB5R3	-2.635		Cytoplasm	enzyme
FIS1	fission, mitochondrial 1	FIS1	-3.726		Cytoplasm	other
FURIN	furin, paired basic amino acid cleaving enzyme	FURIN	-2.505		Cytoplasm	peptidase
GPX4	glutathione peroxidase 4	GPX4	-2.877		Cytoplasm	enzyme
MAPK10	mitogen-activated protein kinase 10	MAPK10	-2.105		Cytoplasm	kinase
NCSTN	nicastrin	NCSTN	-3.041		Plasma Membrane	peptidase
NDUFA7	NADH:ubiquinone oxidoreductase subunit A7	NDUFA7	-2.207		Cytoplasm	enzyme
NDUFA11	NADH:ubiquinone oxidoreductase subunit A11	NDUFA11	-2.452		Cytoplasm	enzyme
NDUFA13	NADH:ubiquinone oxidoreductase subunit A13	NDUFA13	-5.729		Cytoplasm	enzyme
NDUFB7	NADH:ubiquinone oxidoreductase subunit B7	NDUFB7	-2.276		Cytoplasm	enzyme
NDUFS4	NADH:ubiquinone oxidoreductase subunit S4	NDUFS4	-2.044		Cytoplasm	enzyme
NDUFS7	NADH:ubiquinone oxidoreductase core subunit S7	NDUFS7	-2.901		Cytoplasm	enzyme
OGDH	oxoglutarate dehydrogenase	OGDH	-2.214		Cytoplasm	enzyme
UCP2	uncoupling protein 2	UCP2	-4.351		Cytoplasm	transporter
Genes Involved in Axonal Guidance Signaling
Symbol	Entrez Gene Name	Gene Symbol - human (HUGO / HGNC / Entrez Gene)	Expr Log Ratio	Expected	Location	Type(s)
ADAM10	ADAM metallopeptidase domain 10	ADAM10	-2.179		Plasma Membrane	peptidase
ADAM28	ADAM metallopeptidase domain 28	ADAM28	-2.389		Plasma Membrane	peptidase
ADAMTS1	ADAM metallopeptidase with thrombospondin type 1 motif 1	ADAMTS1	2.906		Extracellular Space	peptidase
ADAMTS15	ADAM metallopeptidase with thrombospondin type 1 motif 15	ADAMTS15	-3.008		Extracellular Space	peptidase
AKT1	AKT serinethreonine kinase 1	AKT1	-2.184		Cytoplasm	kinase
BCAR1	BCAR1 scaffold protein, Cas family member	BCAR1	-2.523		Plasma Membrane	enzyme
BMP4	bone morphogenetic protein 4	BMP4	-2.498		Extracellular Space	growth factor
CDK5	cyclin dependent kinase 5	CDK5	-3.284		Nucleus	kinase
CHMP1A	charged multivesicular body protein 1A	CHMP1A	-2.218		Extracellular Space	peptidase
DPYSL2	dihydropyrimidinase like 2	DPYSL2	-2.592		Cytoplasm	enzyme
EGF	epidermal growth factor	EGF	-2.905		Extracellular Space	growth factor
EPHB3	EPH receptor B3	EPHB3	-3		Plasma Membrane	kinase
GNB2	G protein subunit beta 2	GNB2	-3.495		Plasma Membrane	enzyme
LIMK1	LIM domain kinase 1	LIMK1	-2.553		Cytoplasm	kinase
MAP2K2	mitogen-activated protein kinase kinase 2	MAP2K2	-2.368		Cytoplasm	kinase
MYL1	myosin light chain 1	MYL1	-4.429		Cytoplasm	other
MYL9	myosin light chain 9	MYL9	-2.675		Cytoplasm	other
NFATC3	nuclear factor of activated T cells 3	NFATC3	-2.364		Nucleus	transcription regulator
NGFR	nerve growth factor receptor	NGFR	-3.089		Plasma Membrane	transmembrane receptor
PAK4	p21 (RAC1) activated kinase 4	PAK4	-3.152		Cytoplasm	kinase
PLXNA1	plexin A1	PLXNA1	-2.93		Plasma Membrane	transmembrane receptor
PLXNB2	plexin B2	PLXNB2	-2.002		Plasma Membrane	transmembrane receptor
PLXNB3	plexin B3	PLXNB3	-4.434		Plasma Membrane	transmembrane receptor
PLXND1	plexin D1	PLXND1	-2.514		Plasma Membrane	transmembrane receptor
PTCH1	patched 1	PTCH1	-2.262		Plasma Membrane	transmembrane receptor
RGS3	regulator of G protein signaling 3	RGS3	-2.312		Nucleus	enzyme
RHOD	ras homolog family member D	RHOD	-3.491		Cytoplasm	enzyme
RRAS	RAS related	RRAS	-3.66		Cytoplasm	enzyme
RTN4R	reticulon 4 receptor	RTN4R	-4.222		Plasma Membrane	transmembrane receptor
SDC2	syndecan 2	SDC2	-2.088		Plasma Membrane	other
SEMA4D	semaphorin 4D	SEMA4D	-2.132		Plasma Membrane	transmembrane receptor
SEMA6B	semaphorin 6B	SEMA6B	-3.677		Plasma Membrane	other
STK36	serinethreonine kinase 36	STK36	-2.024		Cytoplasm	kinase
SUFU	SUFU negative regulator of hedgehog signaling	SUFU	-2.073		Nucleus	transcription regulator
Pentose Phosphate Pathway
Symbol	Entrez Gene Name	Gene Symbol - human (HUGO / HGNC / Entrez Gene)	Expr Log Ratio	Expected	Location	Type(s)
ADAM10	ADAM metallopeptidase domain 10	ADAM10	-2.179		Plasma Membrane	peptidase
ADAM28	ADAM metallopeptidase domain 28	ADAM28	-2.389		Plasma Membrane	peptidase
ADAMTS1	ADAM metallopeptidase with thrombospondin type 1 motif 1	ADAMTS1	2.906		Extracellular Space	peptidase
ADAMTS15	ADAM metallopeptidase with thrombospondin type 1 motif 15	ADAMTS15	-3.008		Extracellular Space	peptidase
AKT1	AKT serinethreonine kinase 1	AKT1	-2.184		Cytoplasm	kinase
BCAR1	BCAR1 scaffold protein, Cas family member	BCAR1	-2.523		Plasma Membrane	enzyme
BMP4	bone morphogenetic protein 4	BMP4	-2.498		Extracellular Space	growth factor
CDK5	cyclin dependent kinase 5	CDK5	-3.284		Nucleus	kinase
CHMP1A	charged multivesicular body protein 1A	CHMP1A	-2.218		Extracellular Space	peptidase
DPYSL2	dihydropyrimidinase like 2	DPYSL2	-2.592		Cytoplasm	enzyme
EGF	epidermal growth factor	EGF	-2.905		Extracellular Space	growth factor
EPHB3	EPH receptor B3	EPHB3	-3		Plasma Membrane	kinase
GNB2	G protein subunit beta 2	GNB2	-3.495		Plasma Membrane	enzyme
LIMK1	LIM domain kinase 1	LIMK1	-2.553		Cytoplasm	kinase
MAP2K2	mitogen-activated protein kinase kinase 2	MAP2K2	-2.368		Cytoplasm	kinase
MYL1	myosin light chain 1	MYL1	-4.429		Cytoplasm	other
MYL9	myosin light chain 9	MYL9	-2.675		Cytoplasm	other
NFATC3	nuclear factor of activated T cells 3	NFATC3	-2.364		Nucleus	transcription regulator
NGFR	nerve growth factor receptor	NGFR	-3.089		Plasma Membrane	transmembrane receptor
PAK4	p21 (RAC1) activated kinase 4	PAK4	-3.152		Cytoplasm	kinase
PLXNA1	plexin A1	PLXNA1	-2.93		Plasma Membrane	transmembrane receptor
PLXNB2	plexin B2	PLXNB2	-2.002		Plasma Membrane	transmembrane receptor
PLXNB3	plexin B3	PLXNB3	-4.434		Plasma Membrane	transmembrane receptor
PLXND1	plexin D1	PLXND1	-2.514		Plasma Membrane	transmembrane receptor
PTCH1	patched 1	PTCH1	-2.262		Plasma Membrane	transmembrane receptor
RGS3	regulator of G protein signaling 3	RGS3	-2.312		Nucleus	enzyme
RHOD	ras homolog family member D	RHOD	-3.491		Cytoplasm	enzyme
RRAS	RAS related	RRAS	-3.66		Cytoplasm	enzyme
RTN4R	reticulon 4 receptor	RTN4R	-4.222		Plasma Membrane	transmembrane receptor
SDC2	syndecan 2	SDC2	-2.088		Plasma Membrane	other
SEMA4D	semaphorin 4D	SEMA4D	-2.132		Plasma Membrane	transmembrane receptor
SEMA6B	semaphorin 6B	SEMA6B	-3.677		Plasma Membrane	other
STK36	serinethreonine kinase 36	STK36	-2.024		Cytoplasm	kinase
SUFU	SUFU negative regulator of hedgehog signaling	SUFU	-2.073		Nucleus	transcription regulator
STAT3 pathway
Symbol	Entrez Gene Name	Gene Symbol - human (HUGO / HGNC / Entrez Gene)	Expr Log Ratio	Expected	Location	Type(s)
EGF	epidermal growth factor	EGF	-2.905	Up	Extracellular Space	growth factor
FGFR3	fibroblast growth factor receptor 3	FGFR3	-2	Up	Plasma Membrane	kinase
FGFR4	fibroblast growth factor receptor 4	FGFR4	-3	Up	Plasma Membrane	kinase
IL1R1	interleukin 1 receptor type 1	IL1R1	-2.869		Plasma Membrane	transmembrane receptor
MAP2K2	mitogen-activated protein kinase kinase 2	MAP2K2	-2.368	Up	Cytoplasm	kinase
MAP3K11	mitogen-activated protein kinase kinase kinase 11	MAP3K11	-2.67	Up	Cytoplasm	kinase
MAPK10	mitogen-activated protein kinase 10	MAPK10	-2.105	Up	Cytoplasm	kinase
NDUFA13	NADH:ubiquinone oxidoreductase subunit A13	NDUFA13	-5.729	Down	Cytoplasm	enzyme
NGFR	nerve growth factor receptor	NGFR	-3.089	Up	Plasma Membrane	transmembrane receptor
PDGFRB	platelet derived growth factor receptor beta	PDGFRB	-2.948	Up	Plasma Membrane	kinase
PTPN6	protein tyrosine phosphatase non-receptor type 6	PTPN6	-2.561	Down	Cytoplasm	phosphatase
RRAS	RAS related	RRAS	-3.66	Up	Cytoplasm	enzyme
TGFBR3	transforming growth factor beta receptor 3	TGFBR3	-3.993	Up	Plasma Membrane	kinase
PTEN Signaling
Symbol	Entrez Gene Name	Gene Symbol - human (HUGO / HGNC / Entrez Gene)	Expr Log Ratio	Expected	Location	Type(s)
AKT1	AKT serinethreonine kinase 1	AKT1	-2.184	Down	Cytoplasm	kinase
BAD	BCL2 associated agonist of cell death	BAD	-3.605	Up	Cytoplasm	other
BCAR1	BCAR1 scaffold protein, Cas family member	BCAR1	-2.523	Down	Plasma Membrane	enzyme
BCL2L11	BCL2 like 11	BCL2L11	-2.19	Up	Cytoplasm	other
CASP9	caspase 9	CASP9	-2.079	Up	Cytoplasm	peptidase
FGFR3	fibroblast growth factor receptor 3	FGFR3	-2	Down	Plasma Membrane	kinase
FGFR4	fibroblast growth factor receptor 4	FGFR4	-3	Down	Plasma Membrane	kinase
MAP2K2	mitogen-activated protein kinase kinase 2	MAP2K2	-2.368	Down	Cytoplasm	kinase
NGFR	nerve growth factor receptor	NGFR	-3.089	Down	Plasma Membrane	transmembrane receptor
PDGFRB	platelet derived growth factor receptor beta	PDGFRB	-2.948	Down	Plasma Membrane	kinase
RRAS	RAS related	RRAS	-3.66	Down	Cytoplasm	enzyme
SHARPIN	SHANK associated RH domain interactor	SHARPIN	-2.825	Down	Plasma Membrane	other
TGFBR3	transforming growth factor beta receptor 3	TGFBR3	-3.993	Down	Plasma Membrane	kinase
IL 15 production
Symbol	Entrez Gene Name	Gene Symbol - human (HUGO / HGNC / Entrez Gene)	Expr Log Ratio	Expected	Location	Type(s)
CLK3	CDC like kinase 3	CLK3	-2.03	Up	Nucleus	kinase
CSF1R	colony stimulating factor 1 receptor	CSF1R	-3.345	Up	Plasma Membrane	kinase
EPHB3	EPH receptor B3	EPHB3	-3	Up	Plasma Membrane	kinase
FGFR3	fibroblast growth factor receptor 3	FGFR3	-2	Up	Plasma Membrane	kinase
FGFR4	fibroblast growth factor receptor 4	FGFR4	-3	Up	Plasma Membrane	kinase
FRK	fyn related Src family tyrosine kinase	FRK	-2.56	Up	Nucleus	kinase
LMTK2	lemur tyrosine kinase 2	LMTK2	-2.175	Up	Cytoplasm	kinase
LMTK3	lemur tyrosine kinase 3	LMTK3	-4	Up	Other	kinase
MAP2K6	mitogen-activated protein kinase kinase 6	MAP2K6	-2.61	Up	Cytoplasm	kinase
MAP3K11	mitogen-activated protein kinase kinase kinase 11	MAP3K11	-2.67	Up	Cytoplasm	kinase
PDGFRB	platelet derived growth factor receptor beta	PDGFRB	-2.948	Up	Plasma Membrane	kinase
SYK	spleen associated tyrosine kinase	SYK	6	Up	Cytoplasm	kinase
Sirtulin Signaling
Symbol	Entrez Gene Name	Gene Symbol - human (HUGO / HGNC / Entrez Gene)	Expr Log Ratio	Expected	Location	Type(s)
ADAM10	ADAM metallopeptidase domain 10	ADAM10	-2.179		Plasma Membrane	peptidase
AKT1	AKT serinethreonine kinase 1	AKT1	-2.184	Down	Cytoplasm	kinase
ATP5F1D	ATP synthase F1 subunit delta	ATP5D	-2.673		Cytoplasm	transporter
BCL2L11	BCL2 like 11	BCL2L11	-2.19		Cytoplasm	other
CRTC2	CREB regulated transcription coactivator 2	CRTC2	-2.474	Down	Nucleus	other
DOT1L	DOT1 like histone lysine methyltransferase	DOT1L	-2.061	Up	Nucleus	phosphatase
G6PD	glucose-6-phosphate dehydrogenase	G6PD	-3.241		Cytoplasm	enzyme
H1-4	H1.4 linker histone, cluster member	HIST1H1E	-2.79	Up	Nucleus	other
H1-6	H1.6 linker histone, cluster member	HIST1H1T	-5	Up	Nucleus	other
H1-10	H1.10 linker histone	H1FX	-3.851	Up	Nucleus	other
IDH2	isocitrate dehydrogenase (NADP(+)) 2	IDH2	-5.647	Up	Cytoplasm	enzyme
NDUFA7	NADH:ubiquinone oxidoreductase subunit A7	NDUFA7	-2.207	Down	Cytoplasm	enzyme
NDUFA11	NADH:ubiquinone oxidoreductase subunit A11	NDUFA11	-2.452	Down	Cytoplasm	enzyme
NDUFA13	NADH:ubiquinone oxidoreductase subunit A13	NDUFA13	-5.729	Down	Cytoplasm	enzyme
NDUFB7	NADH:ubiquinone oxidoreductase subunit B7	NDUFB7	-2.276	Down	Cytoplasm	enzyme
NDUFS4	NADH:ubiquinone oxidoreductase subunit S4	NDUFS4	-2.044	Down	Cytoplasm	enzyme
NDUFS7	NADH:ubiquinone oxidoreductase core subunit S7	NDUFS7	-2.901	Down	Cytoplasm	enzyme
SIRT2	sirtuin 2	SIRT2	-3.959	Up	Nucleus	transcription regulator
TIMM13	translocase of inner mitochondrial membrane 13	TIMM13	-2.306		Cytoplasm	transporter
TIMM17B	translocase of inner mitochondrial membrane 17B	TIMM17B	-4.052		Cytoplasm	transporter
UCP2	uncoupling protein 2	UCP2	-4.351	Down	Cytoplasm	transporter
NFkB signaling
Symbol	Entrez Gene Name	Gene Symbol - human (HUGO / HGNC / Entrez Gene)	Expr Log Ratio	Expected	Location	Type(s)
AKT1	AKT serinethreonine kinase 1	AKT1	-2.184	Up	Cytoplasm	kinase
BMP4	bone morphogenetic protein 4	BMP4	-2.498	Up	Extracellular Space	growth factor
EGF	epidermal growth factor	EGF	-2.905	Up	Extracellular Space	growth factor
FGFR3	fibroblast growth factor receptor 3	FGFR3	-2	Up	Plasma Membrane	kinase
FGFR4	fibroblast growth factor receptor 4	FGFR4	-3	Up	Plasma Membrane	kinase
HDAC1	histone deacetylase 1	HDAC1	-2.069	Down	Nucleus	transcription regulator
IL1R1	interleukin 1 receptor type 1	IL1R1	-2.869	Up	Plasma Membrane	transmembrane receptor
MAP2K6	mitogen-activated protein kinase kinase 6	MAP2K6	-2.61	Up	Cytoplasm	kinase
MAP3K3	mitogen-activated protein kinase kinase kinase 3	MAP3K3	-2.093	Up	Cytoplasm	kinase
NGFR	nerve growth factor receptor	NGFR	-3.089	Up	Plasma Membrane	transmembrane receptor
PDGFRB	platelet derived growth factor receptor beta	PDGFRB	-2.948	Up	Plasma Membrane	kinase
RRAS	RAS related	RRAS	-3.66	Up	Cytoplasm	enzyme
TGFBR3	transforming growth factor beta receptor 3	TGFBR3	-3.993	Up	Plasma Membrane	kinase
